# Supplementary material for: N-{4-[(3-Methyl­phen­yl)sulfamo­yl]phen­yl}acetamide
Source: Acta Crystallogr Sect E Struct Rep Online. 2012 Jan 18;68(Pt 2):o437. doi: 10.1107/S1600536812001274 (PMC3275193; doi:10.1107/S1600536812001274)
Supplement: Supplementary file 1 [file e-68-0o437-sup1.cif]

##############################################################################
#                                                                            #
# This CIF contains the data in a paper accepted for publication in          #
# Acta Crystallographica Section E. It conforms to the requirements of       #
# Notes for Authors for Acta Crystallographica Section E, and has been       #
# peer reviewed under the auspices of the IUCr Commission on Journals.       #
#                                                                            #
# Full details of the Crystallographic Information File format               #
# are given in the paper "The Crystallographic Information File (CIF):       #
# a New Standard Archive File for Crystallography" by S. R. Hall, F. H.      #
# Allen and I. D. Brown [Acta Cryst. (1991), A47, 655-685].                  #
#                                                                            #
# The current version of the core CIF dictionary is obtainable from          #
# ftp://ftp.iucr.org/pub/cif_core.dic.                                       #
#                                                                            #
# Software is freely available for graphical display of the structure(s)     #
# in this CIF. For information consult the CIF software page                 #
# http://www.iucr.org/resources/cif/software.                                #
#                                                                            #
# This file may be used for bona fide research purposes within the           #
# scientific community so long as proper attribution is given to the journal # 
# article from which it was obtained.                                        #
#                                                                            #
##############################################################################
data_global
_audit_creation_method     'PLATON <TABLE ACC> option'
_journal_date_recd_electronic     2011-12-30
_journal_date_accepted     2012-01-11
_journal_name_full     'Acta Crystallographica, Section E'
_journal_year     2012
_journal_volume     68
_journal_issue      2
_journal_page_first     o437
_journal_page_last     o437
_journal_paper_category     QO
_journal_paper_doi     10.1107/S1600536812001274
_journal_coeditor_code     LX2224
_publ_contact_author_name
;
Mehmet Akkurt
;
_publ_contact_author_address
; Department of Physics,
  Faculty of Sciences,
  Erciyes University,
  38039 Kayseri,
  Turkey
;
_publ_contact_author_email     'akkurt@erciyes.edu.tr'
_publ_contact_author_fax     '+90-352-4374933'
_publ_contact_author_phone     '+90-352-4374901 extra 33106'
_publ_section_title
;
<i>N</i>-{4-[(3-Methylphenyl)sulfamoyl]phenyl}acetamide
;
loop_
    _publ_author_name
    _publ_author_footnote
    _publ_author_address
    'Muhammad Akhyar Farrukh'
                'Additional correspondence author, e-mail: akhyar100@gmail.com.'
;
Department of Chemistry,
Government College University,
Lahore 54000,
Pakistan
;
    'Fahim Ashraf Qureshi' .
;
Department of Chemistry,
Government College University,
Lahore 54000,
Pakistan
;
    'Ahmad Adnan' .
;
Department of Chemistry,
Government College University,
Lahore 54000,
Pakistan
;
    'Sevim T\"urktekin' .
;
  Department of Physics,
  Faculty of Sciences,
  Erciyes University,
  38039 Kayseri,
  Turkey
;
    'Mehmet Akkurt' .
;
  Department of Physics,
  Faculty of Sciences,
  Erciyes University,
  38039 Kayseri,
  Turkey
;
data_I
_chemical_name_systematic
;
<i>N</i>-{4-[(3-Methylphenyl)sulfamoyl]phenyl}acetamide
;
_chemical_name_common     ?
_chemical_formula_moiety     'C15 H16 N2 O3 S'
_chemical_formula_sum     'C15 H16 N2 O3 S'
_chemical_formula_structural     ?
_chemical_formula_iupac     'C15 H16 N2 O3 S'
_chemical_formula_weight     304.37
_chemical_melting_point     ?
_symmetry_cell_setting     orthorhombic
_symmetry_space_group_name_H-M     'P b c a'
_symmetry_space_group_name_Hall     '-P 2ac 2ab'
loop_
    _symmetry_equiv_pos_site_id
    _symmetry_equiv_pos_as_xyz
    1 x,y,z
    2 1/2-x,-y,1/2+z
    3 1/2+x,1/2-y,-z
    4 -x,1/2+y,1/2-z
    5 -x,-y,-z
    6 1/2+x,y,1/2-z
    7 1/2-x,1/2+y,z
    8 x,1/2-y,1/2+z
_cell_length_a     12.4072(4)
_cell_length_b     9.8528(4)
_cell_length_c     24.7872(10)
_cell_angle_alpha     90
_cell_angle_beta     90
_cell_angle_gamma     90
_cell_volume     3030.1(2)
_cell_formula_units_Z     8
_cell_measurement_reflns_used     2598
_cell_measurement_theta_min     2.76
_cell_measurement_theta_max     26.08
_cell_measurement_temperature     296(2)
_cell_special_details
;
;
_exptl_crystal_description     plates
_exptl_crystal_colour     colourless
_exptl_crystal_size_max     0.13
_exptl_crystal_size_mid     0.10
_exptl_crystal_size_min     0.05
_exptl_crystal_size_rad     ?
_exptl_crystal_density_diffrn     1.334
_exptl_crystal_density_meas     ?
_exptl_crystal_density_method     'Not Measured'
_exptl_crystal_F_000     1280
_exptl_absorpt_coefficient_mu     0.225
_exptl_absorpt_correction_type     none
_exptl_absorpt_process_details     ?
_exptl_absorpt_correction_T_min     ?
_exptl_absorpt_correction_T_max     ?
_exptl_special_details
;
;
_diffrn_ambient_temperature     296(2)
_diffrn_radiation_type     'MoK\a'
_diffrn_radiation_wavelength     0.71073
_diffrn_radiation_source     'sealed tube'
_diffrn_radiation_monochromator     'graphite'
_diffrn_measurement_device_type     'Bruker APEXII CCD'
_diffrn_measurement_method     '\f and \w scans'
_diffrn_detector_area_resol_mean     ?
_diffrn_reflns_number     27585
_diffrn_reflns_av_R_equivalents     0.0890
_diffrn_reflns_av_sigmaI/netI     0.0683
_diffrn_reflns_theta_min     2.76
_diffrn_reflns_theta_max     28.34
_diffrn_reflns_theta_full     28.34
_diffrn_measured_fraction_theta_max     0.995
_diffrn_measured_fraction_theta_full     0.995
_diffrn_reflns_limit_h_min     -16
_diffrn_reflns_limit_h_max     15
_diffrn_reflns_limit_k_min     -13
_diffrn_reflns_limit_k_max     13
_diffrn_reflns_limit_l_min     -32
_diffrn_reflns_limit_l_max     32
_diffrn_reflns_reduction_process
;
;
_diffrn_standards_number     0
_diffrn_standards_interval_count     ?
_diffrn_standards_decay_%     ?
_refine_special_details
;
 Refinement on F^2^ for ALL reflections except those
 flagged by the user for potential systematic errors.
 Weighted R-factors wR and all goodnesses of fit S
 are based on F^2^, conventional R-factors R are based
 on F, with F set to zero for negative F^2^. The
 observed criterion of F^2^ > 2sigma(F^2^) is used only
 for calculating -R-factor-obs etc. and is not
 relevant to the choice of reflections for refinement.
 R-factors based on F^2^ are statistically about twice
 as large as those based on F, and R-factors based on
 ALL data will be even larger.
;
_reflns_number_total     3766
_reflns_number_gt     2018
_reflns_threshold_expression     I>2\s(I)
_refine_ls_structure_factor_coef     Fsqd
_refine_ls_matrix_type     full
_refine_ls_R_factor_all     0.1304
_refine_ls_R_factor_gt     0.0591
_refine_ls_wR_factor_gt     0.1200
_refine_ls_wR_factor_ref     0.1459
_refine_ls_goodness_of_fit_ref     1.016
_refine_ls_restrained_S_all     1.016
_refine_ls_number_reflns     3766
_refine_ls_number_parameters     200
_refine_ls_number_restraints     2
_refine_ls_number_constraints     ?
_refine_ls_hydrogen_treatment     mixed
_refine_ls_weighting_scheme     calc
_refine_ls_weighting_details
         'calc w=1/[\s^2^(Fo^2^)+(0.0559P)^2^+1.2606P] where P=(Fo^2^+2Fc^2^)/3'
_atom_sites_solution_hydrogens     difmap
_atom_sites_solution_primary     direct
_atom_sites_solution_secondary     difmap
_refine_ls_shift/su_max     0.001
_refine_ls_shift/su_mean     0.000
_refine_diff_density_max     0.437
_refine_diff_density_min     -0.335
_refine_ls_extinction_method     'none'
_refine_ls_abs_structure_details     ?
_refine_ls_abs_structure_Flack     .
loop_
    _atom_type_symbol
    _atom_type_description
    _atom_type_scat_dispersion_real
    _atom_type_scat_dispersion_imag
    _atom_type_scat_source
    C C 0.0033 0.0016 ' International Tables Vol C Tables 4.2.6.8 and 6.1.1.4'
    H H 0.0000 0.0000 ' International Tables Vol C Tables 4.2.6.8 and 6.1.1.4'
    N N 0.0061 0.0033 ' International Tables Vol C Tables 4.2.6.8 and 6.1.1.4'
    O O 0.0106 0.0060 ' International Tables Vol C Tables 4.2.6.8 and 6.1.1.4'
    S S 0.1246 0.1234 ' International Tables Vol C Tables 4.2.6.8 and 6.1.1.4'
_computing_data_collection     '<i>APEX2</i> (Bruker, 2007)'
_computing_cell_refinement     '<i>SAINT</i> (Bruker, 2007)'
_computing_data_reduction     '<i>SAINT</i> (Bruker, 2007)'
_computing_structure_solution     '<i>SHELXS97</i> (Sheldrick, 2008)'
_computing_structure_refinement     '<i>SHELXL97</i> (Sheldrick, 2008)'
_computing_molecular_graphics     '<i>ORTEP-3</i> for Windows (Farrugia, 1997)'
_computing_publication_material
                  '<i>WinGX</i> (Farrugia, 1999) and <i>PLATON</i> (Spek, 2009)'
loop_
    _atom_site_type_symbol
    _atom_site_label
    _atom_site_fract_x
    _atom_site_fract_y
    _atom_site_fract_z
    _atom_site_U_iso_or_equiv
    _atom_site_thermal_displace_type
    _atom_site_calc_flag
    _atom_site_refinement_flags
    _atom_site_occupancy
    _atom_site_disorder_assembly
    _atom_site_disorder_group
    S S1 0.75972(5) 0.46076(6) 0.12164(3) 0.0386(2) Uani d . 1.000 . .
    O O1 0.82358(15) 0.3853(2) 0.08468(9) 0.0510(7) Uani d . 1.000 . .
    O O2 0.79502(15) 0.59357(18) 0.13737(9) 0.0477(7) Uani d . 1.000 . .
    O O3 0.25638(16) 0.27762(18) 0.04342(10) 0.0573(8) Uani d . 1.000 . .
    N N1 0.75422(19) 0.3683(2) 0.17624(10) 0.0407(8) Uani d D 1.000 . .
    N N2 0.30625(19) 0.4969(2) 0.05052(11) 0.0424(8) Uani d D 1.000 . .
    C C1 0.1211(2) 0.4459(3) 0.03050(14) 0.0536(10) Uani d . 1.000 . .
    C C2 0.2336(2) 0.3979(3) 0.04182(11) 0.0400(9) Uani d . 1.000 . .
    C C3 0.4142(2) 0.4837(2) 0.06584(11) 0.0362(9) Uani d . 1.000 . .
    C C4 0.4594(2) 0.5905(3) 0.09375(13) 0.0505(12) Uani d . 1.000 . .
    C C5 0.5659(2) 0.5860(3) 0.10976(13) 0.0501(10) Uani d . 1.000 . .
    C C6 0.6270(2) 0.4738(3) 0.09778(11) 0.0362(9) Uani d . 1.000 . .
    C C7 0.5827(2) 0.3668(3) 0.06968(12) 0.0448(10) Uani d . 1.000 . .
    C C8 0.4762(2) 0.3707(3) 0.05379(12) 0.0442(10) Uani d . 1.000 . .
    C C9 0.6853(2) 0.4104(3) 0.21957(12) 0.0425(10) Uani d . 1.000 . .
    C C10 0.7132(2) 0.5202(3) 0.25144(13) 0.0494(11) Uani d . 1.000 . .
    C C11 0.6485(3) 0.5624(4) 0.29349(13) 0.0593(12) Uani d . 1.000 . .
    C C12 0.5563(3) 0.4898(4) 0.30367(16) 0.0723(16) Uani d . 1.000 . .
    C C13 0.5285(3) 0.3793(4) 0.27305(18) 0.0780(16) Uani d . 1.000 . .
    C C14 0.5919(2) 0.3389(3) 0.23047(15) 0.0596(13) Uani d . 1.000 . .
    C C15 0.6791(4) 0.6837(4) 0.32666(16) 0.0900(19) Uani d . 1.000 . .
    H H1A 0.10860 0.44510 -0.00770 0.0800 Uiso c R 1.000 . .
    H H1B 0.11240 0.53650 0.04400 0.0800 Uiso c R 1.000 . .
    H H1C 0.07050 0.38670 0.04790 0.0800 Uiso c R 1.000 . .
    H H1N 0.746(2) 0.2849(18) 0.1672(10) 0.034(7) Uiso d D 1.000 . .
    H H2N 0.283(2) 0.5766(19) 0.0497(11) 0.041(8) Uiso d D 1.000 . .
    H H4 0.41780 0.66630 0.10190 0.0610 Uiso c R 1.000 . .
    H H5 0.59610 0.65850 0.12850 0.0600 Uiso c R 1.000 . .
    H H7 0.62490 0.29160 0.06140 0.0540 Uiso c R 1.000 . .
    H H8 0.44620 0.29800 0.03510 0.0530 Uiso c R 1.000 . .
    H H10 0.77690 0.56660 0.24440 0.0590 Uiso c R 1.000 . .
    H H12 0.51180 0.51610 0.33200 0.0870 Uiso c R 1.000 . .
    H H13 0.46600 0.33130 0.28110 0.0930 Uiso c R 1.000 . .
    H H14 0.57240 0.26480 0.20940 0.0710 Uiso c R 1.000 . .
    H H15A 0.65440 0.76480 0.30910 0.1350 Uiso c R 1.000 . .
    H H15B 0.75610 0.68710 0.33050 0.1350 Uiso c R 1.000 . .
    H H15C 0.64650 0.67700 0.36170 0.1350 Uiso c R 1.000 . .
loop_
    _atom_site_aniso_label
    _atom_site_aniso_U_11
    _atom_site_aniso_U_22
    _atom_site_aniso_U_33
    _atom_site_aniso_U_12
    _atom_site_aniso_U_13
    _atom_site_aniso_U_23
    S1 0.0279(3) 0.0296(3) 0.0582(5) 0.0008(3) 0.0013(3) -0.0014(3)
    O1 0.0385(11) 0.0465(12) 0.0679(14) 0.0097(10) 0.0113(10) -0.0046(10)
    O2 0.0364(10) 0.0307(10) 0.0759(15) -0.0076(9) -0.0033(10) -0.0003(10)
    O3 0.0501(13) 0.0258(11) 0.0960(18) -0.0051(10) -0.0081(12) 0.0021(10)
    N1 0.0356(13) 0.0279(12) 0.0586(16) 0.0013(11) 0.0000(12) -0.0011(11)
    N2 0.0339(13) 0.0240(12) 0.0694(17) 0.0010(10) -0.0097(12) 0.0005(11)
    C1 0.0382(16) 0.0475(18) 0.075(2) -0.0051(15) -0.0110(16) 0.0012(16)
    C2 0.0397(16) 0.0319(15) 0.0485(18) -0.0043(13) -0.0039(13) 0.0016(13)
    C3 0.0316(15) 0.0260(13) 0.0509(18) -0.0009(12) -0.0003(13) 0.0017(12)
    C4 0.0342(16) 0.0254(14) 0.092(3) 0.0053(13) -0.0061(16) -0.0113(15)
    C5 0.0397(16) 0.0277(14) 0.083(2) -0.0017(13) -0.0079(15) -0.0133(14)
    C6 0.0267(13) 0.0298(14) 0.0521(18) 0.0010(12) 0.0003(12) 0.0001(12)
    C7 0.0384(17) 0.0301(14) 0.066(2) 0.0063(13) -0.0031(15) -0.0093(13)
    C8 0.0412(16) 0.0304(14) 0.061(2) 0.0004(13) -0.0070(14) -0.0103(13)
    C9 0.0302(15) 0.0436(16) 0.0537(19) 0.0049(13) -0.0024(13) 0.0037(14)
    C10 0.0444(18) 0.0487(18) 0.055(2) 0.0035(15) -0.0033(15) 0.0024(16)
    C11 0.062(2) 0.066(2) 0.050(2) 0.0162(19) -0.0014(17) -0.0035(17)
    C12 0.058(2) 0.096(3) 0.063(3) 0.015(2) 0.0167(19) 0.002(2)
    C13 0.045(2) 0.091(3) 0.098(3) -0.004(2) 0.019(2) 0.006(3)
    C14 0.0399(18) 0.058(2) 0.081(3) -0.0041(16) 0.0054(18) -0.0009(18)
    C15 0.107(4) 0.100(3) 0.063(3) 0.016(3) -0.001(2) -0.022(2)
_geom_special_details
;
 Bond distances, angles etc. have been calculated using the
 rounded fractional coordinates. All su's are estimated
 from the variances of the (full) variance-covariance matrix.
 The cell esds are taken into account in the estimation of
 distances, angles and torsion angles
;
loop_
    _geom_bond_atom_site_label_1
    _geom_bond_atom_site_label_2
    _geom_bond_site_symmetry_1
    _geom_bond_site_symmetry_2
    _geom_bond_distance
    _geom_bond_publ_flag
    S1 O1 . . 1.421(2) no
    S1 O2 . . 1.4339(19) no
    S1 N1 . . 1.633(2) no
    S1 C6 . . 1.754(3) no
    O3 C2 . . 1.219(3) no
    N1 C9 . . 1.434(4) no
    N2 C2 . . 1.346(4) no
    N2 C3 . . 1.398(3) no
    N1 H1N . . 0.858(18) no
    N2 H2N . . 0.84(2) no
    C1 C2 . . 1.500(4) no
    C3 C8 . . 1.386(4) no
    C3 C4 . . 1.379(4) no
    C4 C5 . . 1.380(4) no
    C5 C6 . . 1.373(4) no
    C6 C7 . . 1.378(4) no
    C7 C8 . . 1.379(4) no
    C9 C14 . . 1.383(4) no
    C9 C10 . . 1.384(4) no
    C10 C11 . . 1.380(5) no
    C11 C12 . . 1.373(5) no
    C11 C15 . . 1.500(5) no
    C12 C13 . . 1.371(6) no
    C13 C14 . . 1.375(5) no
    C1 H1A . . 0.9600 no
    C1 H1B . . 0.9600 no
    C1 H1C . . 0.9600 no
    C4 H4 . . 0.9300 no
    C5 H5 . . 0.9300 no
    C7 H7 . . 0.9300 no
    C8 H8 . . 0.9300 no
    C10 H10 . . 0.9300 no
    C12 H12 . . 0.9300 no
    C13 H13 . . 0.9300 no
    C14 H14 . . 0.9300 no
    C15 H15A . . 0.9600 no
    C15 H15B . . 0.9600 no
    C15 H15C . . 0.9600 no
loop_
    _geom_angle_atom_site_label_1
    _geom_angle_atom_site_label_2
    _geom_angle_atom_site_label_3
    _geom_angle_site_symmetry_1
    _geom_angle_site_symmetry_2
    _geom_angle_site_symmetry_3
    _geom_angle
    _geom_angle_publ_flag
    O1 S1 O2 . . . 118.84(12) no
    O1 S1 N1 . . . 105.41(12) no
    O1 S1 C6 . . . 110.14(13) no
    O2 S1 N1 . . . 107.25(12) no
    O2 S1 C6 . . . 108.15(13) no
    N1 S1 C6 . . . 106.32(13) no
    S1 N1 C9 . . . 118.97(18) no
    C2 N2 C3 . . . 128.2(2) no
    S1 N1 H1N . . . 108.8(17) no
    C9 N1 H1N . . . 113.7(17) no
    C2 N2 H2N . . . 116.5(17) no
    C3 N2 H2N . . . 115.1(17) no
    O3 C2 N2 . . . 123.0(2) no
    O3 C2 C1 . . . 121.9(2) no
    N2 C2 C1 . . . 115.1(2) no
    N2 C3 C4 . . . 117.1(2) no
    C4 C3 C8 . . . 119.7(2) no
    N2 C3 C8 . . . 123.2(2) no
    C3 C4 C5 . . . 120.6(3) no
    C4 C5 C6 . . . 119.5(3) no
    C5 C6 C7 . . . 120.3(2) no
    S1 C6 C5 . . . 120.3(2) no
    S1 C6 C7 . . . 119.3(2) no
    C6 C7 C8 . . . 120.3(3) no
    C3 C8 C7 . . . 119.5(3) no
    N1 C9 C14 . . . 119.9(3) no
    C10 C9 C14 . . . 119.8(3) no
    N1 C9 C10 . . . 120.3(2) no
    C9 C10 C11 . . . 121.4(3) no
    C10 C11 C12 . . . 117.8(3) no
    C10 C11 C15 . . . 120.5(3) no
    C12 C11 C15 . . . 121.7(3) no
    C11 C12 C13 . . . 121.4(4) no
    C12 C13 C14 . . . 120.7(3) no
    C9 C14 C13 . . . 118.8(3) no
    C2 C1 H1A . . . 109.00 no
    C2 C1 H1B . . . 109.00 no
    C2 C1 H1C . . . 109.00 no
    H1A C1 H1B . . . 109.00 no
    H1A C1 H1C . . . 109.00 no
    H1B C1 H1C . . . 110.00 no
    C3 C4 H4 . . . 120.00 no
    C5 C4 H4 . . . 120.00 no
    C4 C5 H5 . . . 120.00 no
    C6 C5 H5 . . . 120.00 no
    C6 C7 H7 . . . 120.00 no
    C8 C7 H7 . . . 120.00 no
    C3 C8 H8 . . . 120.00 no
    C7 C8 H8 . . . 120.00 no
    C9 C10 H10 . . . 119.00 no
    C11 C10 H10 . . . 119.00 no
    C11 C12 H12 . . . 119.00 no
    C13 C12 H12 . . . 119.00 no
    C12 C13 H13 . . . 120.00 no
    C14 C13 H13 . . . 120.00 no
    C9 C14 H14 . . . 121.00 no
    C13 C14 H14 . . . 121.00 no
    C11 C15 H15A . . . 110.00 no
    C11 C15 H15B . . . 110.00 no
    C11 C15 H15C . . . 110.00 no
    H15A C15 H15B . . . 109.00 no
    H15A C15 H15C . . . 109.00 no
    H15B C15 H15C . . . 109.00 no
loop_
    _geom_torsion_atom_site_label_1
    _geom_torsion_atom_site_label_2
    _geom_torsion_atom_site_label_3
    _geom_torsion_atom_site_label_4
    _geom_torsion_site_symmetry_1
    _geom_torsion_site_symmetry_2
    _geom_torsion_site_symmetry_3
    _geom_torsion_site_symmetry_4
    _geom_torsion
    _geom_torsion_publ_flag
    O1 S1 N1 C9 . . . . -173.3(2) no
    O2 S1 N1 C9 . . . . 59.1(2) no
    C6 S1 N1 C9 . . . . -56.4(2) no
    O2 S1 C6 C7 . . . . 166.2(2) no
    N1 S1 C6 C7 . . . . -78.9(2) no
    O2 S1 C6 C5 . . . . -17.6(3) no
    N1 S1 C6 C5 . . . . 97.3(3) no
    O1 S1 C6 C5 . . . . -149.0(2) no
    O1 S1 C6 C7 . . . . 34.9(3) no
    S1 N1 C9 C10 . . . . -73.2(3) no
    S1 N1 C9 C14 . . . . 108.4(3) no
    C2 N2 C3 C4 . . . . -153.2(3) no
    C3 N2 C2 O3 . . . . -4.5(5) no
    C2 N2 C3 C8 . . . . 27.5(5) no
    C3 N2 C2 C1 . . . . 174.8(3) no
    N2 C3 C4 C5 . . . . -179.2(3) no
    C4 C3 C8 C7 . . . . -0.3(4) no
    N2 C3 C8 C7 . . . . 179.0(3) no
    C8 C3 C4 C5 . . . . 0.1(4) no
    C3 C4 C5 C6 . . . . -0.1(5) no
    C4 C5 C6 C7 . . . . 0.4(4) no
    C4 C5 C6 S1 . . . . -175.7(2) no
    S1 C6 C7 C8 . . . . 175.5(2) no
    C5 C6 C7 C8 . . . . -0.7(4) no
    C6 C7 C8 C3 . . . . 0.6(4) no
    N1 C9 C10 C11 . . . . -179.8(3) no
    C14 C9 C10 C11 . . . . -1.4(5) no
    N1 C9 C14 C13 . . . . 178.4(3) no
    C10 C9 C14 C13 . . . . 0.1(5) no
    C9 C10 C11 C12 . . . . 1.5(5) no
    C9 C10 C11 C15 . . . . -178.6(3) no
    C10 C11 C12 C13 . . . . -0.4(6) no
    C15 C11 C12 C13 . . . . 179.7(4) no
    C11 C12 C13 C14 . . . . -0.9(6) no
    C12 C13 C14 C9 . . . . 1.1(5) no
loop_
    _geom_hbond_atom_site_label_D
    _geom_hbond_atom_site_label_H
    _geom_hbond_atom_site_label_A
    _geom_hbond_site_symmetry_A
    _geom_hbond_distance_DH
    _geom_hbond_distance_HA
    _geom_hbond_distance_DA
    _geom_hbond_angle_DHA
    _geom_hbond_publ_flag
    N1 H1N O2 7_645 0.858(18) 2.088(19) 2.938(3) 171(2) yes
    N2 H2N O3 7_555 0.84(2) 2.046(19) 2.878(3) 173(3) yes
_iucr_refine_instructions_details
;
TITL MAF-14 in Pbca
CELL  0.71073  12.4072   9.8528  24.7872   90.000   90.000   90.000
ZERR     8.00   0.0004   0.0004   0.0010    0.000    0.000    0.000
LATT   1
SYMM  1/2 + X, 1/2 - Y, - Z
SYMM  - X, 1/2 + Y, 1/2 - Z
SYMM  1/2 - X, - Y, 1/2 + Z
SFAC  C    H    N    O    S
UNIT  120  128  16   24   8
MERG   2
OMIT     0   0   2
DFIX     0.860   0.020 N1 H1N
DFIX     0.860   0.020 N2 H2N
FMAP   2
PLAN    5
ACTA
CONF
LIST   4
L.S.  13
TEMP    23.00
WGHT    0.055900    1.260600
FVAR       0.09486
C1    1    0.121129    0.445880    0.030496    11.00000    0.03825    0.04755 =
         0.07480    0.00122   -0.01097   -0.00514
AFIX 137
H1A   2    0.108558    0.445094   -0.007718    11.00000   -1.50000
H1B   2    0.112366    0.536523    0.044008    11.00000   -1.50000
H1C   2    0.070477    0.386739    0.047947    11.00000   -1.50000
AFIX   0
C2    1    0.233560    0.397905    0.041821    11.00000    0.03966    0.03193 =
         0.04846    0.00160   -0.00394   -0.00425
C3    1    0.414163    0.483746    0.065845    11.00000    0.03156    0.02604 =
         0.05092    0.00168   -0.00035   -0.00090
C4    1    0.459394    0.590527    0.093753    11.00000    0.03418    0.02537 =
         0.09195   -0.01135   -0.00607    0.00530
AFIX  43
H4    2    0.417755    0.666303    0.101879    11.00000   -1.20000
AFIX   0
C5    1    0.565930    0.586048    0.109756    11.00000    0.03967    0.02767 =
         0.08253   -0.01329   -0.00792   -0.00171
AFIX  43
H5    2    0.596068    0.658471    0.128501    11.00000   -1.20000
AFIX   0
C6    1    0.627027    0.473834    0.097776    11.00000    0.02668    0.02977 =
         0.05211    0.00011    0.00027    0.00098
C7    1    0.582746    0.366804    0.069682    11.00000    0.03837    0.03010 =
         0.06575   -0.00934   -0.00314    0.00633
AFIX  43
H7    2    0.624888    0.291585    0.061389    11.00000   -1.20000
AFIX   0
C8    1    0.476172    0.370652    0.053786    11.00000    0.04122    0.03041 =
         0.06125   -0.01032   -0.00697    0.00045
AFIX  43
H8    2    0.446190    0.297972    0.035136    11.00000   -1.20000
AFIX   0
C9    1    0.685255    0.410388    0.219573    11.00000    0.03024    0.04362 =
         0.05374    0.00372   -0.00244    0.00490
C10   1    0.713200    0.520205    0.251440    11.00000    0.04440    0.04874 =
         0.05456    0.00237   -0.00325    0.00353
AFIX  43
H10   2    0.776945    0.566559    0.244362    11.00000   -1.20000
AFIX   0
C11   1    0.648499    0.562391    0.293494    11.00000    0.06235    0.06603 =
         0.04965   -0.00346   -0.00142    0.01618
C12   1    0.556330    0.489792    0.303674    11.00000    0.05841    0.09625 =
         0.06344    0.00231    0.01674    0.01493
AFIX  43
H12   2    0.511770    0.516090    0.331975    11.00000   -1.20000
AFIX   0
C13   1    0.528470    0.379333    0.273046    11.00000    0.04499    0.09075 =
         0.09782    0.00627    0.01886   -0.00368
AFIX  43
H13   2    0.466022    0.331264    0.281140    11.00000   -1.20000
AFIX   0
C14   1    0.591921    0.338882    0.230475    11.00000    0.03990    0.05778 =
         0.08082   -0.00089    0.00537   -0.00410
AFIX  43
H14   2    0.572373    0.264757    0.209408    11.00000   -1.20000
AFIX   0
C15   1    0.679107    0.683742    0.326663    11.00000    0.10712    0.09983 =
         0.06266   -0.02180   -0.00067    0.01576
AFIX 137
H15A  2    0.654390    0.764786    0.309080    11.00000   -1.50000
H15B  2    0.756061    0.687131    0.330463    11.00000   -1.50000
H15C  2    0.646461    0.676978    0.361673    11.00000   -1.50000
AFIX   0
N1    3    0.754215    0.368261    0.176242    11.00000    0.03559    0.02787 =
         0.05861   -0.00105    0.00000    0.00127
N2    3    0.306253    0.496941    0.050519    11.00000    0.03390    0.02397 =
         0.06937    0.00051   -0.00974    0.00101
O1    4    0.823579    0.385257    0.084677    11.00000    0.03846    0.04651 =
         0.06789   -0.00457    0.01131    0.00975
O2    4    0.795020    0.593574    0.137369    11.00000    0.03645    0.03072 =
         0.07590   -0.00033   -0.00329   -0.00755
O3    4    0.256384    0.277618    0.043417    11.00000    0.05010    0.02583 =
         0.09600    0.00207   -0.00806   -0.00506
S1    5    0.759724    0.460762    0.121642    11.00000    0.02787    0.02964 =
         0.05822   -0.00136    0.00132    0.00078
H1N   2    0.745906    0.284921    0.167199    11.00000    0.03365
H2N   2    0.282691    0.576600    0.049733    11.00000    0.04107
HKLF    4  1.0  1.00  0.00  0.00  0.00  1.00  0.00  0.00  0.00  1.00
REM  MAF-14 in Pbca
REM R1 =  0.0591 for   2018 Fo > 4sig(Fo)  and  0.1304 for all   3766 data
REM    200 parameters refined using      2 restraints
END
;
