# Supplementary material for: N-{4-[(3-Methyl­phen­yl)sulfamo­yl]phen­yl}acetamide
Source: Acta Crystallogr Sect E Struct Rep Online. 2012 Jan 18;68(Pt 2):o437. doi: 10.1107/S1600536812001274 (PMC3275193; doi:10.1107/S1600536812001274)
Supplement: Supplementary file 2 [file e-68-0o437-Isup2.hkl]

# 
# h,k,l, Fc-squared, Fo-squared, sigma(Fo-squared) and status flag 
# 
data_I
_shelx_title ' MAF-14 in Pbca' 
_shelx_refln_list_code          4 
_shelx_F_calc_maximum      324.09 
_exptl_crystal_F_000      1280.00 
_reflns_d_resolution_high  0.7486 
 
loop_ 
 _symmetry_equiv_pos_as_xyz 
 'x, y, z' 
 'x+1/2, -y+1/2, -z' 
 '-x, y+1/2, -z+1/2' 
 '-x+1/2, -y, z+1/2' 
 '-x, -y, -z' 
 '-x-1/2, y-1/2, z' 
 'x, -y-1/2, z-1/2' 
 'x-1/2, y, -z-1/2' 
 
_cell_length_a    12.4072 
_cell_length_b     9.8528 
_cell_length_c    24.7872 
_cell_angle_alpha  90.000 
_cell_angle_beta   90.000 
_cell_angle_gamma  90.000 
 
_shelx_F_squared_multiplier     1.000 
 
loop_ 
 _refln_index_h 
 _refln_index_k 
 _refln_index_l 
 _refln_F_squared_calc 
 _refln_F_squared_meas 
 _refln_F_squared_sigma 
 _refln_observed_status 
   2   0   0    64441.38    64068.34    870.26 o 
   4   0   0    22475.54    22055.93    282.26 o 
   6   0   0    17277.74    17881.94    238.09 o 
   8   0   0      297.96      227.51     23.21 o 
  10   0   0     1075.44      975.84     47.84 o 
  12   0   0      699.27      699.21     67.36 o 
  14   0   0     1049.26     1251.33    136.69 o 
  16   0   0      391.74      328.95    110.02 o 
   2   1   0      630.20      570.90     15.52 o 
   4   1   0     4802.62     4737.46     54.44 o 
   6   1   0       29.22       26.66      9.30 o 
   8   1   0      762.45      829.89     24.90 o 
  10   1   0       17.39        9.23     17.67 o 
  12   1   0      183.24      191.44     40.22 o 
  14   1   0       78.84      175.21     45.07 o 
  16   1   0       56.71       35.79    123.91 o 
   0   2   0   105034.72   107394.95   1374.13 o 
   2   2   0     5692.52     5141.88     61.06 o 
   4   2   0       90.55       31.02     11.95 o 
   6   2   0      850.52      642.03     35.78 o 
   8   2   0        7.17       -1.89     15.58 o 
  10   2   0       67.84       24.37     13.68 o 
  12   2   0       64.82      129.32     39.32 o 
  14   2   0       22.21      108.61     57.74 o 
  16   2   0      243.88      331.31     78.21 o 
   2   3   0     1742.75     1763.36     32.38 o 
   4   3   0       49.60       62.04     19.13 o 
   6   3   0      637.45      663.65     39.03 o 
   8   3   0      136.01      110.32     21.66 o 
  10   3   0      357.02      353.62     46.74 o 
  12   3   0      522.07      548.74     49.88 o 
  14   3   0      556.26      663.83     74.88 o 
  16   3   0       43.70      295.20     73.87 o 
   0   4   0     2288.36     2485.37     49.77 o 
   2   4   0     4149.60     4216.80     54.41 o 
   4   4   0      136.86      220.07     26.39 o 
   6   4   0     2039.99     1938.72     64.22 o 
   8   4   0     1565.75     1419.12     61.43 o 
  10   4   0       80.65       31.97     70.26 o 
  12   4   0       19.07       24.98     85.57 o 
  14   4   0       47.72      120.39     48.71 o 
   2   5   0       43.61       58.17     16.00 o 
   4   5   0      405.06      446.78     36.18 o 
   6   5   0      364.52      353.87     36.75 o 
   8   5   0     2162.17     2155.00     87.52 o 
  10   5   0        0.56        1.05     31.32 o 
  12   5   0      906.02      765.69    143.36 o 
  14   5   0     1098.57     1382.40    123.91 o 
   0   6   0      359.14      392.31     27.69 o 
   2   6   0      535.13      534.78     20.44 o 
   4   6   0      679.61      831.20     43.11 o 
   6   6   0      304.26      233.68     40.16 o 
   8   6   0       25.82      -11.08     53.44 o 
  10   6   0      338.33      331.49     60.04 o 
  12   6   0       64.22      147.80    111.13 o 
  14   6   0       14.19      163.36    131.13 o 
   2   7   0       53.93       53.87     13.59 o 
   4   7   0      699.96      673.74     39.84 o 
   6   7   0     2582.82     2401.37     71.75 o 
   8   7   0      988.92      967.48     80.52 o 
  10   7   0      325.90      431.45    148.98 o 
  12   7   0      215.35      336.73    136.69 o 
   0   8   0     1594.55     1545.60     57.78 o 
   2   8   0       10.38       22.14     17.32 o 
   4   8   0      288.00      193.62     31.76 o 
   6   8   0        1.96       30.49     28.39 o 
   8   8   0      268.07      188.03     51.03 o 
  10   8   0      191.81      190.82     60.02 o 
  12   8   0       18.32       -7.78    125.58 o 
   2   9   0       29.72       33.91     19.99 o 
   4   9   0      993.93      854.38     44.70 o 
   6   9   0     1785.66     1619.85    110.32 o 
   8   9   0      234.15      188.34     56.98 o 
  10   9   0      399.88      335.09     72.62 o 
   0  10   0      134.22      105.56     49.24 o 
   2  10   0       21.57       39.11     23.78 o 
   4  10   0       11.98       10.67     28.41 o 
   6  10   0      606.03      746.70     90.04 o 
   8  10   0     1464.18     1393.66    260.60 o 
  10  10   0      270.52      331.17     92.24 o 
   2  11   0       50.55       61.14     45.71 o 
   4  11   0       15.97        0.14     29.02 o 
   6  11   0      114.05       32.63     31.76 o 
   8  11   0       75.16      193.37     80.01 o 
   0  12   0      257.70      298.21    177.25 o 
   2  12   0      465.38      465.46    102.20 o 
   4  12   0      508.97      512.13     59.77 o 
   6  12   0      455.89      525.72     80.92 o 
   2  13   0        0.08       -5.97     37.55 o 
   1   1   1     7275.27     7011.50     71.02 o 
   2   1   1    13347.02    12931.27     98.27 o 
   3   1   1     6760.21     6830.27     53.89 o 
   4   1   1     2593.74     2540.46     23.06 o 
   5   1   1     2604.83     2542.52     25.86 o 
   6   1   1      865.36      768.47     12.30 o 
   7   1   1       32.08       37.30      5.32 o 
   8   1   1      593.35      582.52     15.62 o 
   9   1   1      782.14      774.74     21.88 o 
  10   1   1      204.36      211.71     16.40 o 
  11   1   1      807.75      797.98     32.14 o 
  12   1   1       47.96      102.75     22.10 o 
  13   1   1      319.02      376.28     35.69 o 
  14   1   1      266.58      271.96     55.09 o 
  15   1   1      355.78      476.18     54.26 o 
  16   1   1      144.84      199.91     52.49 o 
   0   2   1    16000.23    16497.17    143.89 o 
   1   2   1     1642.48     1607.74     17.45 o 
   2   2   1      279.63      209.86      9.57 o 
   3   2   1       75.60       50.89      8.87 o 
   4   2   1     2745.64     2610.26     32.33 o 
   5   2   1      754.01      870.73     24.29 o 
   6   2   1     1758.30     1709.66     25.50 o 
   7   2   1       12.56       -6.17      9.91 o 
   8   2   1     1290.94     1199.38     26.29 o 
   9   2   1        0.08       -7.90      7.90 o 
  10   2   1      147.22      140.11     11.50 o 
  11   2   1      632.93      598.62     30.72 o 
  12   2   1      953.41      929.41     40.49 o 
  13   2   1      304.83      316.72     34.78 o 
  14   2   1      705.37      775.71     68.81 o 
  15   2   1      120.18      291.45     49.11 o 
  16   2   1       56.99      154.58     94.64 o 
   1   3   1      318.49      349.44     11.34 o 
   2   3   1      154.99      127.05      8.50 o 
   3   3   1     6000.58     6421.96     58.04 o 
   4   3   1      193.33      218.49     12.27 o 
   5   3   1      822.66      893.52     26.68 o 
   6   3   1        2.13      -11.35     11.35 o 
   7   3   1        0.04      -11.63     11.63 o 
   8   3   1      493.95      478.05     23.60 o 
   9   3   1      213.47      195.79     19.45 o 
  10   3   1       96.07       86.75     19.42 o 
  11   3   1      483.11      473.57     27.07 o 
  12   3   1       13.56       50.83     25.35 o 
  13   3   1      256.63      229.50     55.50 o 
  14   3   1      405.40      456.28     83.28 o 
  15   3   1      189.69      270.93     46.23 o 
  16   3   1       25.50      110.44     63.84 o 
   0   4   1       17.72       18.87     10.15 o 
   1   4   1      607.56      628.01     11.59 o 
   2   4   1     2112.03     2022.15     24.89 o 
   3   4   1     4204.01     4202.74     48.40 o 
   4   4   1      370.47      305.10     19.89 o 
   5   4   1     1279.28     1215.07     34.88 o 
   6   4   1        5.42      -14.25     14.25 o 
   7   4   1      339.16      332.93     25.11 o 
   8   4   1      548.12      469.25     26.75 o 
   9   4   1     2158.09     2100.97     59.88 o 
  10   4   1      192.10      206.40     26.90 o 
  11   4   1      419.97      436.25     33.54 o 
  12   4   1      198.54      253.54     26.95 o 
  13   4   1      288.05      426.07     37.68 o 
  14   4   1      276.84      386.72     50.21 o 
  15   4   1      145.59      426.73     46.51 o 
   1   5   1        7.00       -2.07      6.10 o 
   2   5   1      321.48      328.50     13.82 o 
   3   5   1     7089.02     7656.00     76.82 o 
   4   5   1      323.69      324.35     20.45 o 
   5   5   1      708.37      761.71     30.87 o 
   6   5   1      124.66      110.99     20.21 o 
   7   5   1      116.55      116.32     27.42 o 
   8   5   1        2.15       -3.00     21.82 o 
   9   5   1      229.14      208.86     28.74 o 
  10   5   1      102.43      112.46     25.63 o 
  11   5   1      111.97       72.72     33.52 o 
  12   5   1        1.11       14.15     72.76 o 
  13   5   1        9.13      116.78     78.19 o 
  14   5   1       84.10      258.71     34.23 o 
  15   5   1       29.63      175.74     80.52 o 
   0   6   1       30.90       31.90     13.01 o 
   1   6   1       24.68        4.96      8.34 o 
   2   6   1      450.76      458.97     12.97 o 
   3   6   1     1328.24     1269.96     26.97 o 
   4   6   1      285.08      251.13     17.11 o 
   5   6   1      541.28      505.08     27.01 o 
   6   6   1     1268.68     1220.72     39.93 o 
   7   6   1      164.22      165.84     27.70 o 
   8   6   1      632.69      588.99     45.91 o 
   9   6   1     1253.16     1226.76     55.10 o 
  10   6   1      207.62      184.18     37.47 o 
  11   6   1        0.33       23.75     30.29 o 
  12   6   1        3.04      -36.03     73.47 o 
  13   6   1        0.60       94.43     84.82 o 
  14   6   1       13.38       70.20     88.38 o 
   1   7   1      585.06      586.87     17.61 o 
   2   7   1        0.57       -8.34      8.34 o 
   3   7   1      488.79      515.76     21.50 o 
   4   7   1      205.57      234.40     21.13 o 
   5   7   1        1.62       26.10     18.15 o 
   6   7   1       48.54       66.38     21.66 o 
   7   7   1        5.13       21.70     28.14 o 
   8   7   1       87.24      102.45     37.81 o 
   9   7   1      226.55      223.68     37.65 o 
  10   7   1       81.13      -12.57     29.65 o 
  11   7   1      107.94      108.80     39.45 o 
  12   7   1        9.24      -27.73     85.01 o 
  13   7   1        2.36      -31.00     88.40 o 
   0   8   1     2329.68     2230.53     48.67 o 
   1   8   1     3437.27     3406.17     44.52 o 
   2   8   1       28.11       -1.06     12.02 o 
   3   8   1     2897.47     2652.63     52.58 o 
   4   8   1      286.54      284.61     21.49 o 
   5   8   1     1691.58     1733.20     46.67 o 
   6   8   1     1298.27     1262.53     45.69 o 
   7   8   1     1882.66     1695.13     65.04 o 
   8   8   1      177.16      173.64     34.50 o 
   9   8   1      480.60      573.10     48.13 o 
  10   8   1      163.68      177.98     50.33 o 
  11   8   1      334.02      253.67     88.70 o 
  12   8   1       21.08       16.22     91.14 o 
  13   8   1        2.14     -106.13    106.13 o 
   1   9   1      362.34      354.62     22.47 o 
   2   9   1      169.18      182.24     17.52 o 
   3   9   1        4.27        6.24     13.81 o 
   4   9   1       18.71       37.06     15.59 o 
   5   9   1        7.68       37.95     33.27 o 
   6   9   1       27.53       33.88     32.89 o 
   7   9   1       17.87       -8.29     39.34 o 
   8   9   1        4.34        9.28     32.22 o 
   9   9   1       74.26       63.80     76.52 o 
  10   9   1       30.91       61.95     40.46 o 
  11   9   1        6.08      -27.91     38.71 o 
   0  10   1     2019.02     1972.74     64.71 o 
   1  10   1      199.78      234.49     21.80 o 
   2  10   1      148.81      153.26     20.66 o 
   3  10   1       26.80       56.79     19.21 o 
   4  10   1      262.85      276.93     37.61 o 
   5  10   1       24.73       55.98     24.04 o 
   6  10   1      289.03      323.71     49.08 o 
   7  10   1      140.11      102.10     40.35 o 
   8  10   1      127.91      282.27     71.22 o 
   9  10   1        0.07       18.69     47.07 o 
  10  10   1      263.59      278.44     62.50 o 
   1  11   1       30.76       41.18     19.20 o 
   2  11   1        1.41        8.24     27.57 o 
   3  11   1       19.33       15.52     21.71 o 
   4  11   1       20.65        8.21     21.29 o 
   5  11   1        0.72        3.64     21.08 o 
   6  11   1       29.79       17.14     22.67 o 
   7  11   1       36.45      123.26     41.36 o 
   8  11   1       16.69       17.79     43.61 o 
   9  11   1        7.86      -15.46     47.86 o 
   0  12   1        4.18       10.12     32.84 o 
   1  12   1        4.53       27.64     50.42 o 
   2  12   1        2.74       55.61     25.13 o 
   3  12   1        6.32       -5.37     33.71 o 
   4  12   1       80.30       91.76     27.21 o 
   5  12   1       26.56       99.50     35.29 o 
   6  12   1       18.63       49.26     58.04 o 
   1  13   1       36.84       96.25     29.06 o 
   2  13   1        4.36       22.99     47.16 o 
   2   0   2        1.96       -2.76      5.26 o 
   3   0   2    17093.18    16028.26    142.08 o 
   4   0   2      153.71      156.17     10.38 o 
   5   0   2     1301.90      930.10     23.42 o 
   6   0   2     1688.04     1712.90     30.55 o 
   7   0   2     5744.45     5451.54     70.14 o 
   8   0   2      730.40      740.80     28.55 o 
   9   0   2       41.80       31.16     14.67 o 
  10   0   2        1.22      -14.96     14.96 o 
  11   0   2     1401.71     1312.26     52.14 o 
  12   0   2       24.43       87.73     31.97 o 
  13   0   2      236.89      383.59     49.17 o 
  14   0   2       22.36       37.23     55.01 o 
  15   0   2      313.95      327.87     74.45 o 
  16   0   2       50.85      163.74     72.30 o 
   1   1   2      269.71      215.60     15.44 o 
   2   1   2       81.53       98.41      6.86 o 
   3   1   2     1718.60     1624.00     20.46 o 
   4   1   2      386.68      325.73     10.32 o 
   5   1   2        9.59       10.01      6.72 o 
   6   1   2     1064.09     1037.15     14.25 o 
   7   1   2        2.12        2.29      4.74 o 
   8   1   2       33.84       18.17      8.90 o 
   9   1   2      120.55       87.44     13.66 o 
  10   1   2       15.61       24.30     13.67 o 
  11   1   2      181.85      167.43     22.08 o 
  12   1   2      272.32      279.52     24.48 o 
  13   1   2       12.69       72.10     28.58 o 
  14   1   2       19.07       58.00     46.78 o 
  15   1   2       89.15      158.30     46.06 o 
  16   1   2        0.88       46.18     47.99 o 
   0   2   2      415.36      321.29     11.87 o 
   1   2   2    12951.79    13116.43     90.33 o 
   2   2   2     1160.64     1322.25     19.10 o 
   3   2   2    17469.35    17712.18    137.12 o 
   4   2   2     5399.83     5610.56     51.45 o 
   5   2   2     1671.00     1482.99     22.62 o 
   6   2   2        5.61       -6.32      8.39 o 
   7   2   2     2940.19     2835.68     40.72 o 
   8   2   2       10.98       -4.73      9.55 o 
   9   2   2     2294.06     2088.94     31.93 o 
  10   2   2      453.68      457.63     16.13 o 
  11   2   2      635.91      642.42     28.13 o 
  12   2   2        0.39       28.31     22.74 o 
  13   2   2      178.96      282.49     37.32 o 
  14   2   2       24.12       74.77     39.99 o 
  15   2   2      251.83      324.58     50.13 o 
  16   2   2        4.41      204.77     50.19 o 
   1   3   2     1334.65     1397.79     18.49 o 
   2   3   2      147.52      141.22      8.72 o 
   3   3   2      470.31      523.90     14.31 o 
   4   3   2      119.50      135.41     10.58 o 
   5   3   2       84.88       62.16     13.25 o 
   6   3   2     1004.37      985.42     30.35 o 
   7   3   2      407.37      443.26     23.81 o 
   8   3   2      561.94      554.08     25.64 o 
   9   3   2       84.39       64.28     16.64 o 
  10   3   2      599.10      512.72     23.39 o 
  11   3   2      754.74      780.55     33.50 o 
  12   3   2      617.23      582.30     36.44 o 
  13   3   2      265.48      273.50     39.16 o 
  14   3   2        5.55       83.74     36.45 o 
  15   3   2      486.95      573.85     55.06 o 
  16   3   2       19.83      170.91     50.13 o 
   0   4   2      994.68     1174.59     26.45 o 
   1   4   2     4970.71     5795.24     40.96 o 
   2   4   2     2028.50     2190.99     30.07 o 
   3   4   2       74.52       79.95     11.01 o 
   4   4   2        4.65        8.53     10.80 o 
   5   4   2      104.98       42.69     15.12 o 
   6   4   2      161.73      139.85     18.49 o 
   7   4   2      546.19      524.86     27.46 o 
   8   4   2      207.15      146.00     21.81 o 
   9   4   2     4437.07     4137.31     72.79 o 
  10   4   2       31.57       50.05     19.55 o 
  11   4   2       14.72       27.35     19.23 o 
  12   4   2       58.66       81.12     32.72 o 
  13   4   2        2.93       23.60     46.44 o 
  14   4   2      108.38      147.81     35.94 o 
  15   4   2       28.04      224.40     43.79 o 
   1   5   2      133.71      161.35      9.96 o 
   2   5   2     1006.23      971.27     20.87 o 
   3   5   2      828.46     1007.56     29.16 o 
   4   5   2        0.00      -10.29     10.29 o 
   5   5   2        9.52       16.59     13.06 o 
   6   5   2      232.60      250.58     22.88 o 
   7   5   2      642.68      614.43     36.82 o 
   8   5   2      183.35      189.12     28.63 o 
   9   5   2      141.57      139.24     24.27 o 
  10   5   2      325.94      332.12     33.16 o 
  11   5   2      283.23      309.12     41.37 o 
  12   5   2       59.99      115.39     75.39 o 
  13   5   2      346.86      451.64     42.20 o 
  14   5   2        8.42      147.58     31.22 o 
  15   5   2      234.61      372.20     95.12 o 
   0   6   2      333.27      292.07     19.20 o 
   1   6   2      582.43      685.68     21.08 o 
   2   6   2        1.12       -0.77      8.67 o 
   3   6   2        5.13      -12.00     12.00 o 
   4   6   2      398.06      429.68     22.16 o 
   5   6   2       92.48       55.40     16.66 o 
   6   6   2      995.96      932.09     49.31 o 
   7   6   2      901.18      891.23     43.03 o 
   8   6   2      362.22      323.16     37.90 o 
   9   6   2     1762.37     1728.06     74.92 o 
  10   6   2      223.03      151.88     36.16 o 
  11   6   2       16.52       -2.37     29.33 o 
  12   6   2        0.15        3.45    146.14 o 
  13   6   2       14.10       41.39     85.64 o 
  14   6   2        0.06      -83.29     83.29 o 
   1   7   2      501.49      496.04     16.71 o 
   2   7   2      265.27      260.78     13.05 o 
   3   7   2        0.03      -10.23     11.10 o 
   4   7   2      658.68      673.63     27.22 o 
   5   7   2      518.52      489.11     28.59 o 
   6   7   2       12.81      -18.76     18.76 o 
   7   7   2      476.03      441.74     35.27 o 
   8   7   2      211.93      193.73     35.65 o 
   9   7   2      742.55      744.33     52.81 o 
  10   7   2       34.42       38.96     33.44 o 
  11   7   2      128.70      111.38     39.96 o 
  12   7   2       47.19      185.41     87.62 o 
  13   7   2      158.74       88.12     92.72 o 
   0   8   2      637.64      582.19     28.95 o 
   1   8   2        6.62       17.15     13.14 o 
   2   8   2       21.00        1.67     11.84 o 
   3   8   2       76.35       78.44     13.49 o 
   4   8   2       25.86        7.42     21.65 o 
   5   8   2      586.42      608.46     32.84 o 
   6   8   2       99.50      142.24     34.55 o 
   7   8   2        6.56       51.90     31.73 o 
   8   8   2      189.82      175.78     36.42 o 
   9   8   2        9.39       42.70     45.47 o 
  10   8   2      109.54       75.88     49.71 o 
  11   8   2        0.48       -8.64     37.04 o 
  12   8   2       48.52      -52.03     87.97 o 
  13   8   2       10.63      -63.36     95.71 o 
   1   9   2      764.85      773.48     28.51 o 
   2   9   2        1.42       -6.41     14.28 o 
   3   9   2      500.41      534.57     34.99 o 
   4   9   2      113.85      108.98     15.87 o 
   5   9   2     1002.47      969.46     67.49 o 
   6   9   2       22.55       79.58     37.18 o 
   7   9   2       51.05       68.46     59.31 o 
   8   9   2       63.50       46.92     40.38 o 
   9   9   2      175.28       95.79     38.89 o 
  10   9   2       17.43      -40.68     53.41 o 
  11   9   2       14.64      -52.13     52.13 o 
   0  10   2      165.40      173.23     31.06 o 
   1  10   2      600.65      696.35     30.15 o 
   2  10   2       64.96       76.81     24.87 o 
   3  10   2      427.32      504.15     30.21 o 
   4  10   2       42.04       18.63     19.90 o 
   5  10   2     1064.46     1089.94     50.81 o 
   6  10   2       40.75      115.60     39.21 o 
   7  10   2      496.98      455.20     71.86 o 
   8  10   2        0.29       29.62     46.27 o 
   9  10   2      289.34      375.11     61.53 o 
  10  10   2        8.31        9.95     72.79 o 
   1  11   2       70.51       74.78     21.38 o 
   2  11   2       11.85       26.47     21.89 o 
   3  11   2        9.59        8.74     21.25 o 
   4  11   2        6.77       20.97     28.01 o 
   5  11   2      179.46      201.51     37.19 o 
   6  11   2        0.31       -7.18     23.28 o 
   7  11   2        2.15       35.96     41.91 o 
   8  11   2       68.02      114.46    106.87 o 
   9  11   2        2.27       15.77     56.12 o 
   0  12   2       41.13       69.72     56.51 o 
   1  12   2      666.18      714.32     56.92 o 
   2  12   2        8.32       25.32     24.82 o 
   3  12   2      386.84      464.65     68.92 o 
   4  12   2        8.90       35.96     25.28 o 
   5  12   2      290.17      312.36     45.56 o 
   6  12   2        0.06       20.88     33.05 o 
   1  13   2       20.00       59.17     28.39 o 
   2  13   2       56.44       36.30     31.31 o 
   1   1   3     3175.56     3284.57     29.22 o 
   2   1   3    14081.70    13867.03    113.55 o 
   3   1   3      426.58      415.38     11.92 o 
   4   1   3     8098.85     8259.09     65.74 o 
   5   1   3     7098.37     7619.73     52.79 o 
   6   1   3    17094.53    17660.25    116.06 o 
   7   1   3     1464.18     1447.48     21.03 o 
   8   1   3        6.07       -3.19      8.49 o 
   9   1   3       45.43       35.97     11.06 o 
  10   1   3        4.47        7.52     13.39 o 
  11   1   3      116.67      146.67     20.95 o 
  12   1   3      152.53      103.63     22.61 o 
  13   1   3      224.55      275.95     34.18 o 
  14   1   3      338.46      341.74     47.88 o 
  15   1   3       92.60      112.38     45.24 o 
  16   1   3       63.69      169.01     51.76 o 
   0   2   3     3716.58     3777.15     36.02 o 
   1   2   3    21977.27    21490.93    146.61 o 
   2   2   3    11549.03    11183.55     86.84 o 
   3   2   3     4122.11     3966.85     43.41 o 
   4   2   3        0.29       -5.12      8.00 o 
   5   2   3     1019.15     1009.13     21.31 o 
   6   2   3       73.87       37.40     10.28 o 
   7   2   3     2172.47     2008.21     31.28 o 
   8   2   3     1744.35     1692.00     26.31 o 
   9   2   3     2306.30     2165.37     29.41 o 
  10   2   3      250.55      267.31     13.89 o 
  11   2   3      597.17      539.80     26.78 o 
  12   2   3      605.05      629.27     30.78 o 
  13   2   3      597.34      695.48     43.21 o 
  14   2   3       11.78      163.54     49.07 o 
  15   2   3      179.28      289.42     49.04 o 
  16   2   3       21.83      167.18     85.47 o 
   1   3   3        5.86        9.16      5.49 o 
   2   3   3       29.31       11.02      9.13 o 
   3   3   3        3.43        4.06      7.51 o 
   4   3   3      276.04      290.59     13.86 o 
   5   3   3        0.03       -7.08     11.55 o 
   6   3   3     1508.21     1580.07     39.08 o 
   7   3   3      967.39     1055.05     32.78 o 
   8   3   3     2316.04     2242.23     45.19 o 
   9   3   3        0.35      -12.65     14.77 o 
  10   3   3       45.36       26.30     11.67 o 
  11   3   3        5.98       16.08     17.96 o 
  12   3   3      604.27      621.27     42.07 o 
  13   3   3      127.90      116.31     39.62 o 
  14   3   3      121.90      202.58     41.65 o 
  15   3   3       25.75      158.75     44.82 o 
  16   3   3        1.39        9.51     52.72 o 
   0   4   3     2896.31     3257.97     42.22 o 
   1   4   3      262.14      251.31      8.45 o 
   2   4   3     3295.40     3372.76     35.56 o 
   3   4   3        0.68       -9.02      9.02 o 
   4   4   3      252.53      400.55     20.14 o 
   5   4   3       60.66       76.20     15.25 o 
   6   4   3     1066.36      985.20     33.12 o 
   7   4   3     1093.09      984.35     35.11 o 
   8   4   3     2816.79     2503.62     56.49 o 
   9   4   3      933.26      856.50     37.26 o 
  10   4   3      109.94       99.31     21.32 o 
  11   4   3       97.39       93.93     21.89 o 
  12   4   3      264.44      265.54     30.78 o 
  13   4   3       64.27      178.70     34.07 o 
  14   4   3       23.40      115.33     66.82 o 
  15   4   3       70.76      153.89     42.07 o 
   1   5   3      395.18      454.42     11.88 o 
   2   5   3        0.61      -10.36     10.36 o 
   3   5   3       85.86       89.19     13.68 o 
   4   5   3      775.73      825.51     26.38 o 
   5   5   3       11.20        7.71     14.35 o 
   6   5   3       38.51       39.81     16.70 o 
   7   5   3      334.43      351.70     27.55 o 
   8   5   3     3402.06     3127.72     65.12 o 
   9   5   3       79.61       69.93     24.56 o 
  10   5   3       46.93       73.09     22.69 o 
  11   5   3        3.45       12.24     40.58 o 
  12   5   3      478.18      441.32     88.19 o 
  13   5   3       20.42       66.56     31.76 o 
  14   5   3      134.79      263.13     39.39 o 
  15   5   3        8.39       62.70     98.60 o 
   0   6   3     5817.70     6481.04     82.18 o 
   1   6   3     3156.80     3170.18     38.86 o 
   2   6   3     3692.74     3945.58     38.65 o 
   3   6   3      377.10      402.24     19.72 o 
   4   6   3     1410.31     1319.92     31.87 o 
   5   6   3      182.27      191.64     20.71 o 
   6   6   3     2375.12     2284.11     58.48 o 
   7   6   3      811.70      736.25     40.09 o 
   8   6   3     2200.70     2018.68     58.17 o 
   9   6   3      140.86      137.78     39.01 o 
  10   6   3      543.59      578.68     52.61 o 
  11   6   3       42.81       66.87     33.64 o 
  12   6   3        0.84       38.51     91.13 o 
  13   6   3        2.21      -35.31     80.93 o 
  14   6   3       44.18       35.08     90.33 o 
   1   7   3      497.92      468.01     16.90 o 
   2   7   3      144.26      155.28     12.87 o 
   3   7   3       88.55      100.63     14.48 o 
   4   7   3       43.35       -0.21     16.99 o 
   5   7   3        7.02      -15.70     17.68 o 
   6   7   3      136.58      113.03     27.98 o 
   7   7   3       30.76       38.80     25.53 o 
   8   7   3       44.82       41.26     29.24 o 
   9   7   3       28.94       94.27     38.03 o 
  10   7   3       12.65        7.45     31.61 o 
  11   7   3        8.78      -15.06     33.41 o 
  12   7   3       75.04      114.82     86.27 o 
  13   7   3       19.04       44.15     89.85 o 
   0   8   3     3897.69     4132.69     66.41 o 
   1   8   3      841.64      821.27     24.47 o 
   2   8   3       44.92       29.65     14.07 o 
   3   8   3       86.10       73.88     18.33 o 
   4   8   3      209.98      193.85     21.48 o 
   5   8   3      163.45      209.26     25.56 o 
   6   8   3      308.79      312.10     31.93 o 
   7   8   3      261.02      212.60     37.55 o 
   8   8   3        0.14        4.87     41.83 o 
   9   8   3       15.04       27.54     38.18 o 
  10   8   3       23.33      -29.01     41.70 o 
  11   8   3        3.33       27.99     39.45 o 
  12   8   3       43.09       -2.59     90.64 o 
  13   8   3        1.77     -192.81    192.81 o 
   1   9   3      158.23      172.16     20.28 o 
   2   9   3      247.30      270.68     22.40 o 
   3   9   3        1.95        3.18     14.00 o 
   4   9   3      130.62      129.68     16.25 o 
   5   9   3        1.78       17.57     39.87 o 
   6   9   3      248.97      221.05     42.15 o 
   7   9   3       18.65        1.40     35.05 o 
   8   9   3       98.91      115.65     36.60 o 
   9   9   3        4.34      -36.56     44.22 o 
  10   9   3       36.96       58.43     39.72 o 
  11   9   3       40.77       28.76     84.64 o 
   0  10   3     4840.68     4649.27     98.38 o 
   1  10   3      862.64      837.47     36.49 o 
   2  10   3      239.37      256.46     25.32 o 
   3  10   3      654.96      641.94     50.69 o 
   4  10   3      160.87      195.38     25.69 o 
   5  10   3      719.52      822.94     41.19 o 
   6  10   3      576.60      595.09     42.73 o 
   7  10   3      353.35      354.55     76.19 o 
   8  10   3        3.47       21.02     38.21 o 
   9  10   3      182.63      219.21     99.34 o 
  10  10   3        1.19       18.34     47.93 o 
   1  11   3       11.49       35.38     19.88 o 
   2  11   3      192.92      212.17     30.34 o 
   3  11   3       55.34       90.12     31.12 o 
   4  11   3        2.07       14.58     26.82 o 
   5  11   3        4.05       22.08     21.98 o 
   6  11   3        1.17        6.09     22.70 o 
   7  11   3       21.20      110.64     46.05 o 
   8  11   3        1.44       46.60     58.69 o 
   0  12   3       22.19       17.38     35.13 o 
   1  12   3       11.74       24.58     26.02 o 
   2  12   3       69.35      124.93     41.24 o 
   3  12   3       11.00       60.37     30.09 o 
   4  12   3       28.10       76.14     42.16 o 
   5  12   3        2.57       18.25     37.61 o 
   6  12   3       14.71       27.34     26.90 o 
   1  13   3        5.14       16.34     27.43 o 
   2  13   3       21.70       34.32     34.10 o 
   0   0   4     3749.43     3644.01     57.22 o 
   1   0   4    12129.23    11591.17    114.43 o 
   2   0   4     7481.28     6898.10     71.62 o 
   3   0   4    14799.57    15064.25    141.48 o 
   4   0   4     3157.61     2873.88     34.17 o 
   5   0   4    14850.03    15738.02    167.48 o 
   6   0   4     2744.72     2860.32     44.42 o 
   7   0   4     2858.08     2821.03     46.32 o 
   8   0   4      301.76      311.86     18.54 o 
   9   0   4      126.33      100.64     17.26 o 
  10   0   4     1870.44     1694.22     46.52 o 
  11   0   4      273.58      202.51     31.90 o 
  12   0   4      394.72      443.66     49.31 o 
  13   0   4      290.11      228.61     40.13 o 
  14   0   4       91.35      139.92     50.58 o 
  15   0   4       22.87       30.56     63.13 o 
  16   0   4      266.64      485.65    108.35 o 
   1   1   4      127.43      131.34      6.62 o 
   2   1   4     3142.81     3048.04     28.25 o 
   3   1   4    10699.70    11041.55     78.97 o 
   4   1   4       75.04       81.81      6.18 o 
   5   1   4      797.12      781.84     15.40 o 
   6   1   4       27.31       17.34      6.37 o 
   7   1   4       14.80       25.90      6.97 o 
   8   1   4        5.89       22.68      8.79 o 
   9   1   4      271.86      273.32     15.75 o 
  10   1   4       83.35      102.14     18.02 o 
  11   1   4       70.17       47.02     20.73 o 
  12   1   4        3.00      -17.54     20.18 o 
  13   1   4       34.90       82.91     27.76 o 
  14   1   4       91.31      123.68     38.53 o 
  15   1   4        0.80      109.02     45.90 o 
  16   1   4       50.36       36.63     50.05 o 
   0   2   4     6098.12     6277.30     60.90 o 
   1   2   4      211.76      204.38     10.54 o 
   2   2   4     1288.45     1088.08     19.17 o 
   3   2   4       25.53       27.96     10.74 o 
   4   2   4     4642.98     4420.57     46.24 o 
   5   2   4     1611.15     1427.97     25.49 o 
   6   2   4     5458.90     5434.57     58.27 o 
   7   2   4      768.18      712.07     19.44 o 
   8   2   4     2143.07     1950.94     26.18 o 
   9   2   4     2187.41     2093.09     29.44 o 
  10   2   4     1537.00     1405.78     26.34 o 
  11   2   4      540.18      550.47     27.22 o 
  12   2   4      620.62      599.74     36.78 o 
  13   2   4        4.86       55.73     29.04 o 
  14   2   4      219.32      279.63     45.69 o 
  15   2   4       13.85      101.54     44.37 o 
  16   2   4      107.91      183.97     52.50 o 
   1   3   4      420.67      483.47     10.47 o 
   2   3   4      713.32      609.28     13.57 o 
   3   3   4     6191.40     6509.64     60.75 o 
   4   3   4       53.38       48.72     12.27 o 
   5   3   4     1644.37     1716.76     33.03 o 
   6   3   4       65.22       99.91     13.83 o 
   7   3   4      104.68       84.30     15.20 o 
   8   3   4      105.31       93.90     19.93 o 
   9   3   4       47.14       21.91     13.86 o 
  10   3   4        0.95        4.56     10.59 o 
  11   3   4       61.88       83.20     17.55 o 
  12   3   4      204.47      253.69     27.25 o 
  13   3   4        3.00       68.78     31.42 o 
  14   3   4      324.43      421.64     48.23 o 
  15   3   4        7.65       72.10     42.16 o 
   0   4   4      432.20      446.97     18.08 o 
   1   4   4      248.87      255.89      8.71 o 
   2   4   4      322.65      456.72     15.57 o 
   3   4   4      301.78      393.10     15.26 o 
   4   4   4       97.82       49.16     13.39 o 
   5   4   4     1015.73      983.92     29.36 o 
   6   4   4      351.28      417.60     23.41 o 
   7   4   4       91.63       74.78     17.65 o 
   8   4   4     2256.71     2046.14     51.65 o 
   9   4   4     2228.94     2089.61     52.86 o 
  10   4   4      300.61      343.79     27.55 o 
  11   4   4       26.93       37.01     19.74 o 
  12   4   4      259.89      298.65     25.66 o 
  13   4   4       42.37       99.05     34.28 o 
  14   4   4      140.23      223.75     40.60 o 
  15   4   4       36.35       92.79     47.80 o 
   1   5   4      600.45      741.36     15.14 o 
   2   5   4      262.99      400.12     13.74 o 
   3   5   4      269.53      277.48     16.40 o 
   4   5   4       26.32       25.88     13.07 o 
   5   5   4       13.69       -4.26     13.74 o 
   6   5   4       73.71       89.46     17.61 o 
   7   5   4       39.31        6.26     18.13 o 
   8   5   4      243.82      220.71     26.98 o 
   9   5   4        4.33      -10.11     19.58 o 
  10   5   4      153.51      169.38     24.07 o 
  11   5   4       50.75       29.69     28.44 o 
  12   5   4      322.11      233.50    107.24 o 
  13   5   4        1.06       36.51     38.91 o 
  14   5   4      142.88      186.26     67.85 o 
  15   5   4        1.47       85.60     39.79 o 
   0   6   4      510.57      548.82     23.94 o 
   1   6   4      134.17      174.99     12.53 o 
   2   6   4      268.81      302.64     13.51 o 
   3   6   4      291.56      320.88     21.21 o 
   4   6   4       60.55       53.28     15.24 o 
   5   6   4      360.81      324.72     19.51 o 
   6   6   4       12.37       18.34     19.60 o 
   7   6   4       10.68       -1.51     21.32 o 
   8   6   4     1024.63     1006.09     55.11 o 
   9   6   4      317.54      277.50     41.75 o 
  10   6   4      111.39       98.51     35.04 o 
  11   6   4        5.75       21.27     31.16 o 
  12   6   4       81.94      -48.34     73.87 o 
  13   6   4       65.96       38.84    135.58 o 
  14   6   4       34.93       89.78     92.27 o 
   1   7   4      149.56      126.27     13.38 o 
   2   7   4        1.88       -9.58      9.58 o 
   3   7   4      282.98      334.16     15.86 o 
   4   7   4        8.16       -5.73     15.88 o 
   5   7   4       89.14      102.54     18.06 o 
   6   7   4      236.93      205.00     27.36 o 
   7   7   4      129.37      110.78     29.32 o 
   8   7   4      488.25      470.02     66.67 o 
   9   7   4      100.41       47.07     30.38 o 
  10   7   4      341.78      341.75     46.43 o 
  11   7   4        2.18       -0.57     33.61 o 
  12   7   4       87.75      185.53    170.03 o 
  13   7   4       11.62      138.31    174.48 o 
   0   8   4      262.74      267.10     25.01 o 
   1   8   4      476.58      461.98     21.88 o 
   2   8   4       83.38       75.12     15.20 o 
   3   8   4      654.84      633.24     26.36 o 
   4   8   4      963.71     1000.82     25.34 o 
   5   8   4      201.82      160.20     20.62 o 
   6   8   4      167.17      163.52     27.09 o 
   7   8   4        7.80        6.77     29.70 o 
   8   8   4        1.83        6.75     29.00 o 
   9   8   4      104.63       32.96     38.82 o 
  10   8   4       58.70       35.97     36.30 o 
  11   8   4        2.64      -41.99     58.23 o 
  12   8   4       12.38      -47.05     88.70 o 
   1   9   4     1364.53     1435.63     49.75 o 
   2   9   4       21.88       49.28     16.00 o 
   3   9   4       10.44       33.28     15.09 o 
   4   9   4       42.53       63.55     17.15 o 
   5   9   4        4.67      -23.44     33.76 o 
   6   9   4      201.23      153.25     37.66 o 
   7   9   4      152.10      121.62     36.89 o 
   8   9   4       27.44       -3.33     34.93 o 
   9   9   4        0.37      -15.61     45.07 o 
  10   9   4       99.86       29.36     67.53 o 
  11   9   4        0.44       53.40     86.68 o 
   0  10   4      121.38      232.54     39.38 o 
   1  10   4      283.99      354.38     27.12 o 
   2  10   4      934.28      999.59     37.84 o 
   3  10   4       69.55       97.71     26.24 o 
   4  10   4      681.87      652.42     38.63 o 
   5  10   4       56.14       53.25     20.82 o 
   6  10   4      273.85      329.91     48.72 o 
   7  10   4        8.21       61.43     62.08 o 
   8  10   4      328.03      359.15     58.46 o 
   9  10   4       37.57       40.98     46.27 o 
  10  10   4      141.52      163.92     56.77 o 
   1  11   4      199.60      207.41     27.59 o 
   2  11   4       44.33       32.34     29.76 o 
   3  11   4        0.22       21.50     30.63 o 
   4  11   4       15.38        3.46     21.40 o 
   5  11   4      137.64      142.24     25.50 o 
   6  11   4       27.44       51.87     33.05 o 
   7  11   4        0.08       -2.40     40.12 o 
   8  11   4        6.67       52.15     43.96 o 
   0  12   4      195.27      234.86     59.37 o 
   1  12   4       64.25       99.95     29.65 o 
   2  12   4      761.35      871.73     51.88 o 
   3  12   4       28.48       58.69     26.12 o 
   4  12   4      168.41      192.37     34.39 o 
   5  12   4       44.64       75.13     38.09 o 
   6  12   4      145.63      187.51     41.93 o 
   1  13   4       34.05       69.16     29.50 o 
   1   1   5    27946.50    28008.32    183.97 o 
   2   1   5     1201.13     1182.51     15.44 o 
   3   1   5     3320.75     3210.85     30.01 o 
   4   1   5     1377.31     1393.32     19.13 o 
   5   1   5     7514.03     7654.28     59.54 o 
   6   1   5      109.48       70.92      7.67 o 
   7   1   5      357.66      381.62     12.18 o 
   8   1   5     2209.31     2200.44     28.67 o 
   9   1   5      312.54      339.96     15.92 o 
  10   1   5     1858.47     1832.65     36.83 o 
  11   1   5      333.83      252.68     26.64 o 
  12   1   5      529.00      492.53     30.91 o 
  13   1   5      151.90      170.61     36.39 o 
  14   1   5      132.66      227.58     41.52 o 
  15   1   5      294.97      277.35     52.08 o 
  16   1   5      133.23      265.09     56.19 o 
   0   2   5    47283.47    51123.32    460.77 o 
   1   2   5        0.72        6.61      7.44 o 
   2   2   5     1432.82     1189.12     23.39 o 
   3   2   5      225.49      257.29     12.85 o 
   4   2   5      296.94      276.79     13.53 o 
   5   2   5      297.14      348.26     16.12 o 
   6   2   5      424.30      347.92     17.10 o 
   7   2   5        3.40       -4.79      7.73 o 
   8   2   5     1296.66     1278.93     25.06 o 
   9   2   5      907.15      827.93     22.96 o 
  10   2   5     1168.60     1080.20     32.45 o 
  11   2   5        1.05        9.42     18.93 o 
  12   2   5       30.53       80.79     25.99 o 
  13   2   5       70.05       94.90     31.17 o 
  14   2   5        2.54      144.00     38.00 o 
  15   2   5       56.56      120.78     47.10 o 
  16   2   5       34.48      185.72     52.27 o 
   1   3   5     1898.52     1912.82     20.62 o 
   2   3   5      633.22      636.01     14.02 o 
   3   3   5     1212.33     1276.47     22.33 o 
   4   3   5     1531.16     1522.05     32.37 o 
   5   3   5     1168.21     1076.24     28.91 o 
   6   3   5       20.66       36.56     12.74 o 
   7   3   5      259.27      229.29     17.87 o 
   8   3   5      381.51      366.63     18.68 o 
   9   3   5      127.76      116.27     12.49 o 
  10   3   5     1043.44     1020.55     25.13 o 
  11   3   5      142.99      122.37     19.56 o 
  12   3   5      175.82      140.63     27.05 o 
  13   3   5      213.99      258.03     40.25 o 
  14   3   5        4.16       -7.35     36.81 o 
  15   3   5      229.29      285.27     49.78 o 
   0   4   5     1603.69     1413.92     26.99 o 
   1   4   5     2384.56     2284.40     23.74 o 
   2   4   5     1071.41     1111.19     17.44 o 
   3   4   5      752.82      875.90     24.01 o 
   4   4   5     1728.40     1700.14     32.63 o 
   5   4   5     1434.49     1359.84     39.02 o 
   6   4   5     1427.11     1320.64     34.17 o 
   7   4   5     1338.83     1144.40     34.79 o 
   8   4   5      868.60      796.75     37.19 o 
   9   4   5     1835.66     1753.06     56.23 o 
  10   4   5      636.34      565.33     32.60 o 
  11   4   5       35.18       29.95     16.98 o 
  12   4   5      355.20      400.45     35.64 o 
  13   4   5      175.39      234.23     45.01 o 
  14   4   5       65.82      103.59     57.42 o 
  15   4   5      184.99      324.32     49.72 o 
   1   5   5        2.83        6.06      6.79 o 
   2   5   5     1655.98     1857.51     25.73 o 
   3   5   5     2964.14     3209.66     45.44 o 
   4   5   5      871.79      949.31     36.84 o 
   5   5   5      193.14      195.90     19.21 o 
   6   5   5      638.24      629.53     28.23 o 
   7   5   5       82.17       58.30     19.74 o 
   8   5   5      557.16      523.89     32.29 o 
   9   5   5       29.13       17.35     19.70 o 
  10   5   5       72.91       44.68     25.56 o 
  11   5   5      449.50      505.92     59.87 o 
  12   5   5       36.07      154.10     77.75 o 
  13   5   5      126.20      140.16     31.02 o 
  14   5   5        7.30      113.68     47.48 o 
  15   5   5      108.28      202.62     60.69 o 
   0   6   5     2484.69     2512.41     51.42 o 
   1   6   5     2013.01     2031.44     28.42 o 
   2   6   5      116.68      118.44     10.89 o 
   3   6   5     2463.66     2730.64     39.97 o 
   4   6   5     1293.94     1415.32     47.30 o 
   5   6   5     1815.41     1743.02     43.49 o 
   6   6   5        8.28      -14.60     17.84 o 
   7   6   5     2897.67     2676.96     60.73 o 
   8   6   5        0.87      -19.80     19.80 o 
   9   6   5     1407.02     1399.30     57.02 o 
  10   6   5        8.12       18.20     31.27 o 
  11   6   5      169.85      283.31     42.09 o 
  12   6   5       34.07       29.90     77.00 o 
  13   6   5       18.23      -29.56     93.35 o 
  14   6   5        3.86      151.36     93.00 o 
   1   7   5        1.57        7.23     11.44 o 
   2   7   5      313.61      357.41     18.81 o 
   3   7   5        0.15      -10.85     10.85 o 
   4   7   5      581.06      602.81     27.73 o 
   5   7   5       10.71      -14.15     16.18 o 
   6   7   5       77.15       61.95     23.01 o 
   7   7   5       84.92      103.68     25.92 o 
   8   7   5       19.80       83.12     32.03 o 
   9   7   5       98.04       59.38     44.59 o 
  10   7   5        0.91      -15.54     32.20 o 
  11   7   5        8.67        9.77     34.84 o 
  12   7   5      181.94      239.57     91.52 o 
  13   7   5        3.89      -15.31    109.46 o 
   0   8   5     2918.84     2784.80     63.37 o 
   1   8   5     1190.27     1255.72     30.97 o 
   2   8   5     5389.35     5483.68     66.52 o 
   3   8   5      427.66      455.59     21.38 o 
   4   8   5     3107.37     3083.36     41.16 o 
   5   8   5      136.24      122.49     20.66 o 
   6   8   5      439.70      472.87     41.45 o 
   7   8   5      383.66      309.06     39.98 o 
   8   8   5      317.60      302.06     46.81 o 
   9   8   5       39.47       -6.15     52.13 o 
  10   8   5      280.95      331.73     49.53 o 
  11   8   5       69.20       70.09     70.58 o 
  12   8   5       22.47      -65.63     87.30 o 
   1   9   5       15.47       16.63     17.33 o 
   2   9   5      259.16      287.71     26.86 o 
   3   9   5      313.22      352.43     22.92 o 
   4   9   5        0.07       17.96     15.08 o 
   5   9   5       23.09        2.25     16.89 o 
   6   9   5        0.61       -4.91     41.48 o 
   7   9   5      192.25      184.44     43.95 o 
   8   9   5        1.90      -39.96     40.87 o 
   9   9   5       61.65      -80.08     99.77 o 
  10   9   5        0.10      -45.29    138.76 o 
  11   9   5       51.01       10.56     45.58 o 
   0  10   5        4.20       43.07     34.65 o 
   1  10   5      776.35      754.16     37.64 o 
   2  10   5      473.67      512.20     31.73 o 
   3  10   5       20.47       47.10     21.69 o 
   4  10   5       36.56       65.52     29.04 o 
   5  10   5        1.07        3.52     27.34 o 
   6  10   5       10.22       22.35     23.34 o 
   7  10   5       29.06       -5.83     37.11 o 
   8  10   5        8.37      -23.43     40.06 o 
   9  10   5        3.40      -42.26     54.75 o 
  10  10   5       17.59       20.56     50.29 o 
   1  11   5       28.00       47.95     25.68 o 
   2  11   5       78.56       43.17     31.56 o 
   3  11   5       80.04       79.45     25.88 o 
   4  11   5       38.72        8.71     26.34 o 
   5  11   5       12.20       33.59     26.82 o 
   6  11   5       14.36       38.53     23.21 o 
   7  11   5      115.72      110.77     31.95 o 
   8  11   5       32.80       78.87     44.97 o 
   0  12   5        2.19       -8.49     39.39 o 
   1  12   5       34.07       48.05     25.76 o 
   2  12   5       14.77       61.07     27.33 o 
   3  12   5        9.18       27.58     46.02 o 
   4  12   5        7.63       27.70     29.74 o 
   5  12   5        0.08        7.52     25.96 o 
   6  12   5        4.61       26.81     37.69 o 
   0   0   6    38279.91    37312.71    503.56 o 
   1   0   6   100464.62    97238.45    912.67 o 
   2   0   6     6247.95     5776.42     64.53 o 
   3   0   6     8754.92     8426.62     85.33 o 
   4   0   6     1046.86     1073.09     19.57 o 
   5   0   6    14090.65    14157.63    154.52 o 
   6   0   6        2.50       13.28     11.03 o 
   7   0   6     2034.08     1913.21     39.10 o 
   8   0   6     1242.88     1277.55     34.95 o 
   9   0   6     4175.73     3955.49     65.02 o 
  10   0   6      309.61      347.22     24.64 o 
  11   0   6      276.49      289.87     35.27 o 
  12   0   6        7.64        7.64     44.27 o 
  13   0   6       45.64       54.48     36.74 o 
  14   0   6       17.79       60.57     47.41 o 
  15   0   6      131.70      112.83     66.91 o 
  16   0   6       38.51      265.24     78.43 o 
   1   1   6     4368.86     4057.31     33.23 o 
   2   1   6     1581.16     1555.03     17.57 o 
   3   1   6       24.89       20.43      6.68 o 
   4   1   6     1261.09     1243.05     19.07 o 
   5   1   6      327.98      370.24     12.04 o 
   6   1   6       17.74       14.97      6.92 o 
   7   1   6       91.31       88.59     10.16 o 
   8   1   6       34.79       30.76      8.19 o 
   9   1   6       80.77       73.50     14.07 o 
  10   1   6        4.55       -4.63     13.00 o 
  11   1   6       63.16       59.99     21.53 o 
  12   1   6        2.31        1.12     21.87 o 
  13   1   6      104.20      131.62     30.96 o 
  14   1   6       24.11       48.23     37.40 o 
  15   1   6       39.36       69.71     46.60 o 
  16   1   6        0.06      166.68     52.42 o 
   0   2   6    11754.71    12631.32    122.08 o 
   1   2   6    23604.17    23223.88    160.87 o 
   2   2   6     3657.37     3584.99     34.55 o 
   3   2   6      375.92      497.35     12.63 o 
   4   2   6      115.13      125.90     10.41 o 
   5   2   6     1134.15     1070.64     20.07 o 
   6   2   6       11.77       18.62      7.43 o 
   7   2   6     1130.79     1098.75     21.78 o 
   8   2   6       17.96       31.71      9.79 o 
   9   2   6      125.04      144.69     13.92 o 
  10   2   6        4.60       13.56      9.96 o 
  11   2   6      134.55       78.67     21.27 o 
  12   2   6        5.79       46.45     26.32 o 
  13   2   6       10.76       -7.00     26.99 o 
  14   2   6        0.01       16.29     35.51 o 
  15   2   6       71.73      134.07     42.70 o 
  16   2   6        2.33       38.47     48.50 o 
   1   3   6      600.89      678.75     14.01 o 
   2   3   6      738.03      739.40     14.39 o 
   3   3   6      210.06      299.59     15.20 o 
   4   3   6     2020.89     1969.82     42.69 o 
   5   3   6      101.26       91.03     15.39 o 
   6   3   6       58.88       73.64     14.63 o 
   7   3   6        2.62       -6.65     12.86 o 
   8   3   6      104.53       91.73     11.62 o 
   9   3   6      559.54      567.05     21.50 o 
  10   3   6      128.03      149.30     16.66 o 
  11   3   6       38.48       12.34     16.46 o 
  12   3   6        2.95       30.18     25.08 o 
  13   3   6      215.03      310.15     67.69 o 
  14   3   6        0.07       99.07     45.66 o 
  15   3   6       67.56      110.12     44.84 o 
   0   4   6      293.51      261.34     12.56 o 
   1   4   6     7988.55     8833.83     63.43 o 
   2   4   6     6760.82     7252.13     60.04 o 
   3   4   6      706.26      739.12     19.53 o 
   4   4   6      336.91      336.14     21.45 o 
   5   4   6      601.39      621.08     25.61 o 
   6   4   6      994.78     1074.84     31.56 o 
   7   4   6     1924.40     1909.52     44.30 o 
   8   4   6     1158.16     1035.82     41.26 o 
   9   4   6        0.08       -3.84     26.28 o 
  10   4   6        0.46       12.41     16.29 o 
  11   4   6      544.93      531.39     30.80 o 
  12   4   6       38.35       40.59     25.57 o 
  13   4   6      178.40      182.80     37.50 o 
  14   4   6       56.84       69.34     38.73 o 
  15   4   6      257.20      312.09     50.28 o 
   1   5   6       75.76       91.35      9.36 o 
   2   5   6      535.13      481.44     15.38 o 
   3   5   6      221.53      209.42     17.03 o 
   4   5   6      365.71      344.51     20.83 o 
   5   5   6      842.85      797.82     25.75 o 
   6   5   6       25.40        7.79     16.34 o 
   7   5   6      560.51      594.95     30.68 o 
   8   5   6      715.80      625.83     37.66 o 
   9   5   6       36.31       40.09     24.96 o 
  10   5   6       23.91       -4.43     25.49 o 
  11   5   6      464.67      403.11     39.94 o 
  12   5   6       27.81       72.01     25.98 o 
  13   5   6      498.45      496.25     59.69 o 
  14   5   6      111.48      192.38     46.52 o 
   0   6   6       73.90      105.36     17.03 o 
   1   6   6      310.90      336.90     13.49 o 
   2   6   6      117.83      182.63     17.58 o 
   3   6   6      143.04      153.54     11.57 o 
   4   6   6      191.80      224.78     19.61 o 
   5   6   6      186.09      224.37     20.71 o 
   6   6   6      245.24      248.34     24.08 o 
   7   6   6      510.10      543.96     32.29 o 
   8   6   6       67.09      105.33     23.28 o 
   9   6   6       91.87       94.64     31.43 o 
  10   6   6      466.54      579.96     55.02 o 
  11   6   6       51.59       75.59     35.76 o 
  12   6   6       13.58      134.91    126.69 o 
  13   6   6       17.37       37.00     86.27 o 
  14   6   6       83.60      -19.56    118.35 o 
   1   7   6       38.27       33.76     13.34 o 
   2   7   6      157.97      175.40     14.11 o 
   3   7   6      326.19      329.22     21.18 o 
   4   7   6      346.58      343.93     18.23 o 
   5   7   6      461.67      462.62     30.94 o 
   6   7   6      129.01       93.79     23.42 o 
   7   7   6      846.65      853.35     51.46 o 
   8   7   6       47.86       15.60     27.07 o 
   9   7   6      633.31      653.34     55.48 o 
  10   7   6       60.15      103.82     37.27 o 
  11   7   6      203.83      210.27     44.42 o 
  12   7   6        6.74      -41.53     86.13 o 
  13   7   6      399.18      517.94    110.67 o 
   0   8   6      761.74      764.28     41.33 o 
   1   8   6       48.17       74.59     16.85 o 
   2   8   6       46.67       66.64     17.97 o 
   3   8   6       50.76       63.94     15.02 o 
   4   8   6      261.30      232.55     18.41 o 
   5   8   6        1.77      -14.38     14.38 o 
   6   8   6      205.04      186.00     33.24 o 
   7   8   6      649.03      670.92     47.40 o 
   8   8   6      189.20      159.24     72.82 o 
   9   8   6      125.82       77.28     61.76 o 
  10   8   6      205.86      136.93     42.51 o 
  11   8   6      242.53      266.83     80.52 o 
  12   8   6        3.34      -86.81     86.81 o 
   1   9   6        0.83      -15.96     15.96 o 
   2   9   6        5.50        5.56     17.75 o 
   3   9   6       29.61       47.50     20.38 o 
   4   9   6       23.73       39.25     19.20 o 
   5   9   6      202.42      160.40     36.38 o 
   6   9   6      245.33      209.47     38.78 o 
   7   9   6      280.56      279.99     76.01 o 
   8   9   6       23.12      -12.11     37.43 o 
   9   9   6      461.65      465.73     67.58 o 
  10   9   6        3.09       24.71     43.03 o 
  11   9   6       19.01       23.44     47.86 o 
   0  10   6      145.73      140.40     37.37 o 
   1  10   6        6.12       28.98     19.02 o 
   2  10   6        0.79       21.16     19.14 o 
   3  10   6       76.01       94.98     23.78 o 
   4  10   6        0.69        1.81     21.87 o 
   5  10   6        5.54       27.11     32.55 o 
   6  10   6       20.68        0.75     20.64 o 
   7  10   6      194.29      236.80     33.25 o 
   8  10   6       16.47      -44.45     95.61 o 
   9  10   6      528.24      494.03     68.45 o 
  10  10   6       11.03       20.54     53.83 o 
   1  11   6        0.04      -10.78     21.87 o 
   2  11   6       27.90       28.75     23.55 o 
   3  11   6        0.90       -0.84     22.82 o 
   4  11   6        9.53       38.42     23.33 o 
   5  11   6        4.46       13.30     22.41 o 
   6  11   6       90.83       95.50     35.55 o 
   7  11   6        3.45      -14.58     23.52 o 
   8  11   6       27.87       48.52     44.27 o 
   0  12   6       12.95       37.25     59.59 o 
   1  12   6      189.96      188.25     31.70 o 
   2  12   6        1.72        9.34     26.17 o 
   3  12   6      239.22      276.40     35.21 o 
   4  12   6        7.36       -6.12     36.45 o 
   5  12   6      240.54      207.31     32.95 o 
   6  12   6       23.59       18.29     35.06 o 
   1   1   7     3375.37     3502.80     31.62 o 
   2   1   7        1.09       -1.50      6.43 o 
   3   1   7     1999.93     2013.21     23.37 o 
   4   1   7       49.12       39.87      7.37 o 
   5   1   7      162.82      161.01     10.37 o 
   6   1   7        0.43       -6.94      6.94 o 
   7   1   7     3058.75     3030.92     34.36 o 
   8   1   7        1.20        3.07     10.03 o 
   9   1   7     1452.92     1481.99     31.83 o 
  10   1   7      232.85      208.32     19.99 o 
  11   1   7       42.44        6.25     21.04 o 
  12   1   7      524.59      482.64     33.35 o 
  13   1   7       13.21       13.90     28.35 o 
  14   1   7      233.58      205.19     42.40 o 
  15   1   7        4.87       43.53     45.59 o 
  16   1   7      514.88      578.71     65.44 o 
   0   2   7     4151.75     4445.02     53.77 o 
   1   2   7     6997.62     7170.97     54.32 o 
   2   2   7      249.79      206.38     10.30 o 
   3   2   7     1554.58     1508.02     21.80 o 
   4   2   7     3035.20     3316.38     37.22 o 
   5   2   7     3213.72     3129.85     39.64 o 
   6   2   7     2335.47     2453.03     35.05 o 
   7   2   7      908.84      955.75     24.75 o 
   8   2   7       54.79       58.53     13.41 o 
   9   2   7     2990.36     2919.93     40.72 o 
  10   2   7      118.16      127.97     16.84 o 
  11   2   7       42.96      -10.03     20.22 o 
  12   2   7      151.59      198.35     33.15 o 
  13   2   7       52.09       80.47     29.56 o 
  14   2   7       19.86       60.61     37.72 o 
  15   2   7        0.23       12.67     68.30 o 
   1   3   7      196.25      268.75      9.40 o 
   2   3   7      506.68      619.31     15.22 o 
   3   3   7      765.23      912.71     18.83 o 
   4   3   7     4247.49     4648.49     59.42 o 
   5   3   7      579.32      603.26     25.50 o 
   6   3   7        1.63       -1.51      9.86 o 
   7   3   7       22.73       14.83      9.19 o 
   8   3   7       11.76       10.70      9.51 o 
   9   3   7      134.02      152.74     18.21 o 
  10   3   7      321.79      336.13     19.19 o 
  11   3   7       17.39        6.28     23.17 o 
  12   3   7      191.25      203.46     32.07 o 
  13   3   7        1.42       46.49     33.73 o 
  14   3   7      364.16      420.16     46.68 o 
  15   3   7       18.35       28.48     40.86 o 
   0   4   7        6.49       -7.00      8.83 o 
   1   4   7      653.02      686.10     16.00 o 
   2   4   7     3762.34     3852.08     39.77 o 
   3   4   7        0.18        7.05      7.88 o 
   4   4   7     1778.81     1697.95     42.91 o 
   5   4   7     2299.35     2304.05     51.26 o 
   6   4   7      526.78      543.21     28.83 o 
   7   4   7     1980.59     2032.16     45.51 o 
   8   4   7     2186.24     2096.33     58.44 o 
   9   4   7       88.42      140.75     29.16 o 
  10   4   7      728.70      670.62     27.52 o 
  11   4   7      305.98      299.56     30.78 o 
  12   4   7      508.26      533.27     40.63 o 
  13   4   7      196.36      198.85     36.94 o 
  14   4   7      141.56      206.56     43.66 o 
  15   4   7        2.40       21.16     42.51 o 
   1   5   7       19.63       13.79      8.43 o 
   2   5   7      760.52      824.65     24.89 o 
   3   5   7      333.69      448.55     15.51 o 
   4   5   7     1378.13     1446.71     45.11 o 
   5   5   7      177.23      171.42     19.00 o 
   6   5   7       23.49       20.92     18.92 o 
   7   5   7       81.44      100.69     22.85 o 
   8   5   7       95.46      118.02     25.60 o 
   9   5   7        3.11        9.21     24.28 o 
  10   5   7       60.57      111.79     30.51 o 
  11   5   7        9.26       20.13     18.57 o 
  12   5   7       33.06       30.28     24.40 o 
  13   5   7      105.58      162.20     32.37 o 
  14   5   7       39.44      160.81     40.78 o 
   0   6   7     1795.38     1833.07     43.37 o 
   1   6   7     2875.92     3084.10     41.39 o 
   2   6   7     1068.77     1201.81     25.24 o 
   3   6   7     1127.56      947.66     24.55 o 
   4   6   7     1816.42     1923.93     34.98 o 
   5   6   7      991.58     1029.45     35.40 o 
   6   6   7     1044.55     1091.66     46.99 o 
   7   6   7      415.73      464.35     33.83 o 
   8   6   7     1321.50     1170.08     50.36 o 
   9   6   7      170.87      106.64     33.26 o 
  10   6   7      710.00      680.63     50.19 o 
  11   6   7      411.88      458.08     45.85 o 
  12   6   7      182.92      309.28     69.63 o 
  13   6   7      205.69      271.34     81.94 o 
  14   6   7       90.87       36.98     41.58 o 
   1   7   7      290.52      276.39     18.49 o 
   2   7   7      486.81      481.60     21.23 o 
   3   7   7       12.48        7.06     11.76 o 
   4   7   7      183.37      196.45     15.15 o 
   5   7   7      488.89      437.63     31.95 o 
   6   7   7       37.29       30.08     22.68 o 
   7   7   7        0.18        6.36     25.50 o 
   8   7   7        3.20       27.79     29.62 o 
   9   7   7        3.47       39.75     29.39 o 
  10   7   7      277.23      339.69     47.72 o 
  11   7   7       62.31       -9.32     33.62 o 
  12   7   7       50.22      141.44     86.43 o 
  13   7   7      105.72      197.56     99.79 o 
   0   8   7     3600.47     3553.35     78.04 o 
   1   8   7     1364.96     1400.87     42.39 o 
   2   8   7      734.47      688.07     32.71 o 
   3   8   7      572.90      536.65     26.31 o 
   4   8   7     1048.46     1069.00     35.39 o 
   5   8   7      248.64      261.38     26.12 o 
   6   8   7     1596.04     1628.56     69.14 o 
   7   8   7      116.52       99.98     35.23 o 
   8   8   7      627.60      639.07     84.87 o 
   9   8   7        0.18      -22.43     57.97 o 
  10   8   7      633.53      668.68     62.21 o 
  11   8   7        6.05       -9.69     40.99 o 
  12   8   7       58.51      -90.36     90.36 o 
   1   9   7       56.79       56.21     18.70 o 
   2   9   7       94.79       38.21     22.47 o 
   3   9   7        3.17      -15.44     21.95 o 
   4   9   7       91.93      108.01     21.26 o 
   5   9   7        0.69      -18.45     37.27 o 
   6   9   7       28.27      -13.65     21.87 o 
   7   9   7        9.60      -10.64     58.57 o 
   8   9   7       21.48        6.90     38.84 o 
   9   9   7        0.10       81.68     46.36 o 
  10   9   7       96.82       57.72     46.75 o 
  11   9   7       19.15       35.43     55.57 o 
   0  10   7        0.45      -26.42     26.42 o 
   1  10   7      376.62      388.34     29.88 o 
   2  10   7       46.30        8.34     19.45 o 
   3  10   7       80.70      105.06     24.00 o 
   4  10   7      114.11      103.13     24.76 o 
   5  10   7      360.90      334.49     30.82 o 
   6  10   7        0.25       28.03     20.88 o 
   7  10   7        4.46      -10.09     28.33 o 
   8  10   7        0.07      -53.38     53.38 o 
   9  10   7       52.93        8.35     45.12 o 
  10  10   7       37.33      -43.16     92.42 o 
   1  11   7        0.18      -16.18     34.38 o 
   2  11   7       39.62       57.81     24.77 o 
   3  11   7      102.46      126.16     27.58 o 
   4  11   7       28.63       20.40     22.82 o 
   5  11   7       86.86       54.92     24.58 o 
   6  11   7        1.31      -12.68     21.76 o 
   7  11   7        4.65       14.31     43.02 o 
   8  11   7       79.55       70.77     53.35 o 
   0  12   7       23.04       39.28     35.04 o 
   1  12   7        0.76       14.50     30.05 o 
   2  12   7       39.35       55.59     27.19 o 
   3  12   7       70.49       47.71     29.82 o 
   4  12   7        2.98       -4.60     24.68 o 
   5  12   7       11.91       26.22     26.01 o 
   0   0   8     5296.05     5097.52     86.10 o 
   1   0   8    26244.94    27178.71    265.46 o 
   2   0   8     3254.13     3245.75     44.29 o 
   3   0   8      138.95       97.60     14.33 o 
   4   0   8     1968.10     1827.48     34.16 o 
   5   0   8      691.36      774.68     18.88 o 
   6   0   8      977.98     1020.15     24.86 o 
   7   0   8      810.85      819.74     30.44 o 
   8   0   8     1296.45     1195.20     42.61 o 
   9   0   8      312.94      374.52     30.01 o 
  10   0   8      130.17       77.72     28.89 o 
  11   0   8       70.23        5.13     35.37 o 
  12   0   8       47.58       32.00     35.51 o 
  13   0   8      207.92      170.91     41.35 o 
  14   0   8        0.44       54.74     50.28 o 
  15   0   8      201.72      241.13     74.95 o 
  16   0   8       29.87      105.19     75.25 o 
   1   1   8     1039.73     1109.74     17.36 o 
   2   1   8      713.39      813.70     16.73 o 
   3   1   8      355.93      372.47     12.45 o 
   4   1   8     1346.81     1432.27     22.70 o 
   5   1   8     2484.71     2633.50     33.60 o 
   6   1   8      219.89      237.17     12.34 o 
   7   1   8        7.19        4.62      8.97 o 
   8   1   8      233.00      293.00     19.07 o 
   9   1   8      208.30      224.29     17.61 o 
  10   1   8        7.68      -18.02     18.02 o 
  11   1   8       35.28       11.10     18.54 o 
  12   1   8      259.94      330.80     31.70 o 
  13   1   8       29.17       10.22     28.66 o 
  14   1   8        2.96       19.76     38.30 o 
  15   1   8        8.23      -23.52     45.13 o 
   0   2   8     5212.13     5378.83     65.22 o 
   1   2   8      185.53      173.19      8.45 o 
   2   2   8    14852.07    15410.93    115.48 o 
   3   2   8        4.19       16.49      8.53 o 
   4   2   8     8563.74     8741.43     86.48 o 
   5   2   8     1285.86     1309.46     30.14 o 
   6   2   8     2089.39     1997.22     32.91 o 
   7   2   8      107.18       98.47     11.54 o 
   8   2   8     2813.12     2805.46     48.33 o 
   9   2   8        0.13       -1.35     10.93 o 
  10   2   8     1083.50     1060.90     37.21 o 
  11   2   8       88.71       39.93     21.27 o 
  12   2   8      124.86      137.98     30.41 o 
  13   2   8        8.38       37.57     37.55 o 
  14   2   8      115.76      194.33     41.53 o 
  15   2   8       98.92      140.08     43.97 o 
   1   3   8      566.41      547.26     13.13 o 
   2   3   8      210.12      214.64     11.45 o 
   3   3   8     2852.28     3287.11     38.50 o 
   4   3   8      497.65      555.84     16.48 o 
   5   3   8      634.36      679.96     19.11 o 
   6   3   8       79.94       59.84      9.82 o 
   7   3   8      150.04      166.46     12.26 o 
   8   3   8      659.09      674.12     26.73 o 
   9   3   8      521.04      562.55     26.26 o 
  10   3   8       53.43       52.43     16.33 o 
  11   3   8        6.03      -11.76     19.49 o 
  12   3   8      631.12      620.33     42.35 o 
  13   3   8       27.03       58.45     37.05 o 
  14   3   8      139.01      111.55     56.30 o 
  15   3   8       11.43       58.96     41.24 o 
   0   4   8      539.03      458.48     15.40 o 
   1   4   8      211.48      229.01     11.50 o 
   2   4   8     2020.39     2066.37     29.65 o 
   3   4   8      723.99      688.62     18.73 o 
   4   4   8     2250.28     2494.36     34.13 o 
   5   4   8      461.88      406.80     22.27 o 
   6   4   8      367.30      335.64     25.93 o 
   7   4   8      380.58      396.99     22.21 o 
   8   4   8     1725.01     1851.54     44.97 o 
   9   4   8      891.39      828.05     25.94 o 
  10   4   8      627.05      610.66     26.46 o 
  11   4   8      135.56      147.76     43.56 o 
  12   4   8      221.17      233.80     34.34 o 
  13   4   8       50.89       78.21     33.82 o 
  14   4   8      145.30      248.50     42.43 o 
  15   4   8       34.32      117.72     45.87 o 
   1   5   8      359.47      366.04     13.93 o 
   2   5   8        9.99        4.17      9.12 o 
   3   5   8      746.56      915.98     20.84 o 
   4   5   8      134.97      104.95     11.10 o 
   5   5   8       18.77        3.24     15.35 o 
   6   5   8     1138.20      999.05     43.64 o 
   7   5   8      969.19      955.55     44.80 o 
   8   5   8       74.42       75.14     20.85 o 
   9   5   8        0.50       -2.42     29.76 o 
  10   5   8      665.16      701.30     35.62 o 
  11   5   8        3.21       -4.92     19.82 o 
  12   5   8      127.28      190.38     30.83 o 
  13   5   8      160.24      183.58     52.70 o 
  14   5   8      186.16      213.00     43.90 o 
   0   6   8      853.14      751.46     30.43 o 
   1   6   8        1.79        6.61      8.50 o 
   2   6   8      184.38      204.24     14.40 o 
   3   6   8      246.74      233.23     14.87 o 
   4   6   8        6.57       19.45     11.00 o 
   5   6   8       84.86       66.61     14.83 o 
   6   6   8        0.28      -21.01     21.01 o 
   7   6   8      117.03      178.73     33.67 o 
   8   6   8      780.74      707.10     42.88 o 
   9   6   8        0.35      -27.05     27.05 o 
  10   6   8       92.82       36.41     42.98 o 
  11   6   8      177.83      201.18     38.97 o 
  12   6   8        4.19       64.15     24.74 o 
  13   6   8       18.80       95.84     33.20 o 
  14   6   8       20.21      -41.86     43.13 o 
   1   7   8     1097.09     1061.80     29.20 o 
   2   7   8       11.04       -6.55     11.50 o 
   3   7   8       15.62        3.73     12.74 o 
   4   7   8      963.32      918.90     31.58 o 
   5   7   8       74.34       75.07     14.14 o 
   6   7   8      952.30      973.03     47.21 o 
   7   7   8       69.08       35.73     25.69 o 
   8   7   8       68.27       49.22     63.68 o 
   9   7   8        0.08        7.08     30.45 o 
  10   7   8      531.94      468.04     47.60 o 
  11   7   8       14.48       -0.31     34.95 o 
  12   7   8       92.07      184.77     89.97 o 
  13   7   8       75.70      106.99    108.35 o 
   0   8   8     3336.89     3153.56     88.16 o 
   1   8   8       52.97       61.86     18.54 o 
   2   8   8      118.17      111.22     19.67 o 
   3   8   8        6.86       -7.57     15.66 o 
   4   8   8      459.82      445.21     25.99 o 
   5   8   8       94.45       94.33     18.48 o 
   6   8   8      755.47      653.50     50.30 o 
   7   8   8      184.53      144.64     33.30 o 
   8   8   8        2.32       28.33     33.00 o 
   9   8   8       26.04       28.19     33.55 o 
  10   8   8       18.01       17.57     38.34 o 
  11   8   8        0.36       30.83     38.59 o 
  12   8   8      193.40      395.54    284.49 o 
   1   9   8      213.59      163.21     25.51 o 
   2   9   8        3.58       13.33     21.27 o 
   3   9   8       11.61      -18.02     18.27 o 
   4   9   8      426.32      359.79     29.38 o 
   5   9   8      264.60      226.93     26.57 o 
   6   9   8       96.87       56.01     36.45 o 
   7   9   8       10.94       33.59     30.96 o 
   8   9   8      156.67      240.70     54.22 o 
   9   9   8        0.62        7.37     41.29 o 
  10   9   8       33.85       27.31     47.23 o 
  11   9   8       28.69       57.94     97.24 o 
   0  10   8      538.30      410.01     76.51 o 
   1  10   8       43.46       46.37     23.63 o 
   2  10   8      531.59      536.44     46.14 o 
   3  10   8      148.07      123.77     53.78 o 
   4  10   8      220.44      237.49     28.96 o 
   5  10   8       31.08       26.97     22.57 o 
   6  10   8      241.54      235.75     35.35 o 
   7  10   8       27.84       14.15     33.46 o 
   8  10   8      123.89      128.76     35.93 o 
   9  10   8       13.71       11.63     46.79 o 
   1  11   8       17.41       20.95     23.46 o 
   2  11   8        8.00       25.12     23.60 o 
   3  11   8        0.86        8.46     22.56 o 
   4  11   8       39.66        4.21     23.05 o 
   5  11   8       38.71       33.93     25.25 o 
   6  11   8        4.53      -23.78     24.27 o 
   7  11   8        0.00      -31.06     41.06 o 
   8  11   8        9.79       11.44     44.01 o 
   0  12   8       12.25       11.58     37.24 o 
   1  12   8        7.96       52.69     26.25 o 
   2  12   8      373.39      350.61     39.59 o 
   3  12   8        1.99       25.82     35.16 o 
   4  12   8       97.16       95.37     29.35 o 
   5  12   8       10.52       44.96     26.50 o 
   1   1   9      244.31      264.84     10.11 o 
   2   1   9       35.15       40.04      6.90 o 
   3   1   9        9.75       19.74      6.79 o 
   4   1   9      108.51      113.29      9.05 o 
   5   1   9     1205.53     1112.35     22.55 o 
   6   1   9      146.95      131.82     11.69 o 
   7   1   9      160.87      157.67     13.28 o 
   8   1   9       61.48       57.62      9.24 o 
   9   1   9      286.63      295.45     19.26 o 
  10   1   9       26.95       42.54     19.25 o 
  11   1   9       24.41       48.09     23.39 o 
  12   1   9      254.13      222.85     27.18 o 
  13   1   9      219.38      200.47     34.07 o 
  14   1   9        2.48      -37.52     37.52 o 
  15   1   9      183.21      125.25     49.38 o 
   0   2   9      280.08      345.95     15.92 o 
   1   2   9     1500.72     1534.09     19.65 o 
   2   2   9     1495.57     1691.18     22.00 o 
   3   2   9      287.62      276.63     15.29 o 
   4   2   9      230.89      214.18     13.48 o 
   5   2   9        8.15       20.99      9.68 o 
   6   2   9      465.57      421.15     20.19 o 
   7   2   9       50.78       55.60     11.77 o 
   8   2   9     1644.22     1580.48     31.39 o 
   9   2   9      249.25      294.75     19.38 o 
  10   2   9      588.59      518.89     23.95 o 
  11   2   9        3.47      -16.22     19.63 o 
  12   2   9        1.33        9.89     27.77 o 
  13   2   9      137.56       73.81     35.14 o 
  14   2   9       34.90       30.92     38.61 o 
  15   2   9       23.33      -15.44     40.44 o 
   1   3   9       25.93       22.02      7.02 o 
   2   3   9      320.16      404.61     14.79 o 
   3   3   9     3163.85     3388.79     40.57 o 
   4   3   9       46.74       86.49     10.81 o 
   5   3   9      224.09      223.92     14.16 o 
   6   3   9       19.19       37.92     10.42 o 
   7   3   9     1818.32     1669.44     33.86 o 
   8   3   9      243.42      181.93     14.70 o 
   9   3   9       82.89      104.19     14.02 o 
  10   3   9       37.53       45.79     16.79 o 
  11   3   9       17.82       14.69     24.28 o 
  12   3   9       29.73       56.22     30.25 o 
  13   3   9      173.03      194.18     40.10 o 
  14   3   9        3.03       59.95     39.24 o 
  15   3   9       71.57      154.08     61.00 o 
   0   4   9       31.18       23.82     10.45 o 
   1   4   9     4736.63     5476.44     54.73 o 
   2   4   9       32.85       45.89     10.58 o 
   3   4   9     2136.72     1896.19     30.18 o 
   4   4   9       42.66       68.27     10.83 o 
   5   4   9       24.64        7.40     13.77 o 
   6   4   9      304.06      292.22     15.39 o 
   7   4   9      216.27      259.77     15.22 o 
   8   4   9      917.78      937.14     25.25 o 
   9   4   9      530.77      554.36     26.15 o 
  10   4   9      630.71      636.11     28.91 o 
  11   4   9      109.59       92.55     27.47 o 
  12   4   9       65.46       57.04     30.11 o 
  13   4   9       91.68      141.81     37.99 o 
  14   4   9       63.36       35.87     41.83 o 
  15   4   9      122.94      173.60     49.00 o 
   1   5   9       61.35       44.21      9.83 o 
   2   5   9      120.00      129.68     12.24 o 
   3   5   9      366.81      391.17     18.76 o 
   4   5   9       15.12        1.18     10.26 o 
   5   5   9      295.40      298.96     16.28 o 
   6   5   9        9.32       -4.18     12.61 o 
   7   5   9     1508.01     1561.82     55.42 o 
   8   5   9      575.25      566.50     24.32 o 
   9   5   9        0.94       -1.56     14.29 o 
  10   5   9       34.14       50.58     24.27 o 
  11   5   9        2.36       45.09     38.40 o 
  12   5   9       36.50       51.73     28.87 o 
  13   5   9       15.03       16.90     33.31 o 
  14   5   9        0.66       83.41     40.81 o 
   0   6   9     2991.77     2919.05     62.04 o 
   1   6   9     4193.34     4484.82     57.40 o 
   2   6   9     2903.83     2834.38     39.40 o 
   3   6   9     1270.67     1215.83     27.74 o 
   4   6   9      315.39      324.39     16.94 o 
   5   6   9     1934.24     1931.36     33.74 o 
   6   6   9      316.89      303.99     30.71 o 
   7   6   9     2617.03     2687.28     57.49 o 
   8   6   9      187.92      164.67     21.85 o 
   9   6   9      586.05      541.89     46.66 o 
  10   6   9      166.24      200.00     25.57 o 
  11   6   9      543.90      586.99     40.94 o 
  12   6   9      291.89      282.74     36.53 o 
  13   6   9      114.30      203.69     60.15 o 
  14   6   9      113.78      137.40     56.12 o 
   1   7   9      887.52      961.67     37.86 o 
   2   7   9        8.49        7.02     12.56 o 
   3   7   9       40.36       50.62     13.73 o 
   4   7   9      593.37      562.72     23.84 o 
   5   7   9      142.14      137.25     17.71 o 
   6   7   9      119.00       96.70     16.48 o 
   7   7   9      276.80      255.50     25.24 o 
   8   7   9       96.20      134.90     33.23 o 
   9   7   9      102.79      114.97     35.59 o 
  10   7   9        0.02       20.57     32.42 o 
  11   7   9      122.33      149.83     35.13 o 
  12   7   9        1.22       34.49    118.91 o 
  13   7   9       61.05      -37.78     90.74 o 
   0   8   9        4.67       44.48     26.08 o 
   1   8   9      317.97      337.56     25.61 o 
   2   8   9      494.41      498.92     28.25 o 
   3   8   9       46.70       30.61     16.29 o 
   4   8   9        9.56        5.89     16.18 o 
   5   8   9      224.05      226.31     22.66 o 
   6   8   9       21.58       22.23     24.78 o 
   7   8   9      489.70      467.86     28.67 o 
   8   8   9        1.97       12.04     28.92 o 
   9   8   9       24.99       33.70     60.60 o 
  10   8   9       17.37      -24.99     37.32 o 
  11   8   9       33.14       12.41     78.01 o 
  12   8   9       25.64       16.94    162.81 o 
   1   9   9      165.27      137.32     26.54 o 
   2   9   9        0.42        5.29     25.26 o 
   3   9   9        0.34        1.93     19.88 o 
   4   9   9       50.98       31.65     20.64 o 
   5   9   9       11.36       45.31     22.73 o 
   6   9   9       29.48       25.45     20.84 o 
   7   9   9        3.98       31.81     33.38 o 
   8   9   9       14.95       19.95     24.10 o 
   9   9   9        5.56       14.01     41.63 o 
  10   9   9        0.06       -4.54     43.98 o 
  11   9   9      188.74      217.82     83.35 o 
   0  10   9       96.76       45.75     48.12 o 
   1  10   9      339.65      311.33     29.22 o 
   2  10   9      123.57      101.94     24.23 o 
   3  10   9       63.07      142.35     26.98 o 
   4  10   9      353.67      325.84     33.12 o 
   5  10   9      170.82      207.72     31.64 o 
   6  10   9       14.94       12.81     22.14 o 
   7  10   9      109.64       82.07     25.96 o 
   8  10   9       53.70       -0.81     64.20 o 
   9  10   9       93.91       25.62    176.53 o 
   1  11   9      193.80      155.78     30.06 o 
   2  11   9        3.47       -4.73     41.33 o 
   3  11   9       29.03       38.04     24.30 o 
   4  11   9       80.08       92.23     33.30 o 
   5  11   9       24.68       48.33     40.75 o 
   6  11   9        4.95       -8.31     23.64 o 
   7  11   9       62.43      142.95     29.58 o 
   0  12   9       65.60       80.01     41.85 o 
   1  12   9       80.84      107.29     30.46 o 
   2  12   9       47.02       89.17     28.70 o 
   3  12   9        0.01       37.21     42.41 o 
   4  12   9       56.75       76.07     32.88 o 
   5  12   9        6.33       18.09     37.97 o 
   0   0  10     2780.12     2421.81     82.13 o 
   1   0  10     2296.72     2125.97     36.29 o 
   2   0  10     7032.36     7391.26     85.21 o 
   3   0  10      605.04      551.35     23.26 o 
   4   0  10     5783.71     6352.26     88.26 o 
   5   0  10     2246.50     2190.20     37.92 o 
   6   0  10      633.87      647.28     30.14 o 
   7   0  10       96.25       43.81     22.49 o 
   8   0  10       63.54      108.87     21.46 o 
   9   0  10      267.35      244.06     32.28 o 
  10   0  10     1938.40     1729.18     68.57 o 
  11   0  10      151.03      152.15     34.30 o 
  12   0  10        0.05      -33.43     33.43 o 
  13   0  10       68.56       14.04     47.97 o 
  14   0  10       23.99       60.40     86.09 o 
  15   0  10        8.77      189.73     72.62 o 
   1   1  10      272.79      279.48     10.82 o 
   2   1  10      445.24      426.72     12.49 o 
   3   1  10      879.83      960.55     20.50 o 
   4   1  10      583.45      664.45     15.95 o 
   5   1  10      250.27      278.51     15.76 o 
   6   1  10       26.17       29.87     10.68 o 
   7   1  10       26.66       22.70     10.91 o 
   8   1  10      200.47      176.68     12.11 o 
   9   1  10       17.71       27.53     14.56 o 
  10   1  10       94.36       86.15     21.11 o 
  11   1  10      129.05      142.16     25.66 o 
  12   1  10       26.99      -15.30     23.70 o 
  13   1  10       44.04       65.38     31.56 o 
  14   1  10        8.02        6.56     38.78 o 
  15   1  10        2.64       49.96     43.56 o 
   0   2  10     1050.26     1117.12     25.50 o 
   1   2  10     4272.08     4160.19     38.95 o 
   2   2  10      554.11      579.41     17.31 o 
   3   2  10     3675.84     3585.48     45.29 o 
   4   2  10        8.13       39.50     10.98 o 
   5   2  10     6437.53     6553.68     72.30 o 
   6   2  10      401.40      366.81     18.11 o 
   7   2  10     1303.06     1259.37     29.38 o 
   8   2  10      961.89      968.70     27.56 o 
   9   2  10      220.03      211.59     17.03 o 
  10   2  10     1701.30     1641.80     43.04 o 
  11   2  10      757.06      821.72     38.09 o 
  12   2  10       36.81      -20.21     25.01 o 
  13   2  10      230.75      250.71     39.64 o 
  14   2  10       44.59       60.80     40.38 o 
  15   2  10       42.94       40.28     43.12 o 
   1   3  10      205.16      155.11      9.66 o 
   2   3  10      649.28      777.81     21.49 o 
   3   3  10     2219.32     2329.85     35.55 o 
   4   3  10     1098.81     1204.38     28.74 o 
   5   3  10     1576.22     1664.98     32.04 o 
   6   3  10       52.92       25.41     11.40 o 
   7   3  10       92.54      109.30     14.27 o 
   8   3  10      484.08      499.98     20.91 o 
   9   3  10      641.76      714.95     28.95 o 
  10   3  10       38.56       59.01     17.86 o 
  11   3  10      602.03      585.39     31.81 o 
  12   3  10      210.96      248.12     36.58 o 
  13   3  10      378.29      427.49     46.56 o 
  14   3  10       74.62      135.56     41.59 o 
  15   3  10       93.43      150.41     50.74 o 
   0   4  10       99.59       98.76     14.88 o 
   1   4  10     2501.77     2763.01     31.64 o 
   2   4  10     1177.97     1161.32     25.50 o 
   3   4  10      633.56      626.14     20.81 o 
   4   4  10        0.33        0.41     10.02 o 
   5   4  10     1770.36     1947.62     36.83 o 
   6   4  10       52.79       30.55     13.59 o 
   7   4  10      883.93      939.62     25.21 o 
   8   4  10      735.64      765.04     24.23 o 
   9   4  10      271.58      259.75     21.53 o 
  10   4  10       42.90       65.83     18.52 o 
  11   4  10      683.59      693.44     44.64 o 
  12   4  10       23.65       -4.86     32.41 o 
  13   4  10      402.19      555.61     49.71 o 
  14   4  10       14.34       37.70     42.18 o 
   1   5  10        8.07       -6.28     10.31 o 
   2   5  10       88.88       92.29     12.09 o 
   3   5  10      234.26      234.30     15.38 o 
   4   5  10        5.44       -0.92     11.23 o 
   5   5  10       34.25       28.21     14.52 o 
   6   5  10        1.21       -6.80     11.75 o 
   7   5  10      178.58      150.40     15.28 o 
   8   5  10      103.20       89.79     22.21 o 
   9   5  10      502.68      470.40     25.74 o 
  10   5  10        6.22       16.02     19.13 o 
  11   5  10      174.33      200.93     57.65 o 
  12   5  10        1.08        1.08     28.52 o 
  13   5  10      157.29      130.36     41.96 o 
  14   5  10       16.82       91.59     41.43 o 
   0   6  10      382.61      388.62     36.89 o 
   1   6  10       49.77       66.84     11.37 o 
   2   6  10      312.70      300.04     17.22 o 
   3   6  10       98.28      112.46     13.87 o 
   4   6  10      149.68      183.75     15.77 o 
   5   6  10        4.84       50.58     12.84 o 
   6   6  10      203.72      199.15     15.69 o 
   7   6  10      344.74      383.10     24.98 o 
   8   6  10      656.33      601.29     30.94 o 
   9   6  10       45.56       62.06     19.29 o 
  10   6  10       34.31       25.09     21.69 o 
  11   6  10       25.63       67.33     41.74 o 
  12   6  10        3.67       44.71     41.22 o 
  13   6  10       62.65       41.76     71.24 o 
   1   7  10      138.15      117.27     16.73 o 
   2   7  10      452.16      440.12     27.45 o 
   3   7  10     1043.84     1058.30     37.25 o 
   4   7  10      160.86      182.50     19.42 o 
   5   7  10      649.56      701.74     28.55 o 
   6   7  10       14.87        3.35     15.17 o 
   7   7  10      179.94      157.88     24.21 o 
   8   7  10      198.94      136.44     22.10 o 
   9   7  10       97.47      123.19     23.83 o 
  10   7  10       10.23       43.90     22.11 o 
  11   7  10       52.64       40.18     30.85 o 
  12   7  10       24.79       15.82     70.52 o 
  13   7  10       27.53       92.02     78.27 o 
   0   8  10      795.38      702.20     48.49 o 
   1   8  10     1017.13      912.94     36.55 o 
   2   8  10       11.59       10.01     16.82 o 
   3   8  10      640.97      616.90     31.42 o 
   4   8  10      170.79      180.81     20.17 o 
   5   8  10      496.93      461.22     29.09 o 
   6   8  10        4.26       28.50     19.13 o 
   7   8  10       49.14       55.55     20.52 o 
   8   8  10        3.67      -19.28     21.25 o 
   9   8  10       24.91       60.83     39.55 o 
  10   8  10       11.90       38.77     25.57 o 
  11   8  10      161.09      113.35     92.57 o 
  12   8  10        0.91       52.79    120.58 o 
   1   9  10      206.66      169.63     24.08 o 
   2   9  10      270.21      290.18     27.32 o 
   3   9  10       54.61       45.12     22.27 o 
   4   9  10       16.04        9.28     20.69 o 
   5   9  10       32.39       26.80     21.31 o 
   6   9  10       10.66       18.31     24.39 o 
   7   9  10      119.63      102.30     30.46 o 
   8   9  10       38.64       23.57     22.68 o 
   9   9  10       56.07      155.20     33.46 o 
  10   9  10       33.11       48.34     52.79 o 
   0  10  10      137.64       79.74     38.10 o 
   1  10  10       59.79       32.60     23.17 o 
   2  10  10      686.87      676.91     39.90 o 
   3  10  10      478.57      459.58     37.74 o 
   4  10  10       81.48       67.16     27.93 o 
   5  10  10      165.01      168.26     28.78 o 
   6  10  10       18.74      -14.84     29.74 o 
   7  10  10      180.96      116.40     52.60 o 
   8  10  10       22.66      -14.09     45.04 o 
   9  10  10      229.07      179.74     59.14 o 
   1  11  10        7.56       -5.82     23.72 o 
   2  11  10       85.04       57.16     26.40 o 
   3  11  10        0.02       33.07     24.87 o 
   4  11  10        8.92        3.69     24.53 o 
   5  11  10       17.62       61.69     27.14 o 
   6  11  10       11.18       -9.15     25.04 o 
   7  11  10       28.83        8.46     39.58 o 
   0  12  10        0.01        5.89     37.08 o 
   1  12  10        0.30       17.85     30.01 o 
   2  12  10      301.90      313.46     62.63 o 
   3  12  10      304.86      256.26     35.99 o 
   4  12  10        7.75       30.55     44.48 o 
   1   1  11       24.01       -7.24      8.32 o 
   2   1  11     4242.26     4623.85     60.10 o 
   3   1  11      262.57      292.07     14.71 o 
   4   1  11      475.94      486.87     16.42 o 
   5   1  11      149.16      144.06     10.84 o 
   6   1  11      284.24      302.57     17.04 o 
   7   1  11       16.98       11.96     11.29 o 
   8   1  11      684.27      688.76     21.49 o 
   9   1  11     1120.48     1081.89     31.78 o 
  10   1  11      343.69      424.67     27.33 o 
  11   1  11     1706.27     1541.95     48.38 o 
  12   1  11      178.08      209.45     31.91 o 
  13   1  11       47.93       30.63     31.06 o 
  14   1  11      356.08      328.79     44.99 o 
  15   1  11       26.49       51.22     43.52 o 
   0   2  11      315.46      301.25     19.95 o 
   1   2  11     6716.79     6946.72     70.35 o 
   2   2  11     3195.57     3058.86     39.02 o 
   3   2  11      839.49      972.13     22.74 o 
   4   2  11      805.69      784.01     24.46 o 
   5   2  11      985.59      974.09     26.17 o 
   6   2  11        4.56        4.96     11.18 o 
   7   2  11      555.25      554.81     22.46 o 
   8   2  11      572.07      552.18     21.02 o 
   9   2  11      544.86      550.88     25.99 o 
  10   2  11       43.11       56.15     20.07 o 
  11   2  11      143.86      175.92     28.11 o 
  12   2  11       45.88       57.36     33.29 o 
  13   2  11        7.92        1.34     33.23 o 
  14   2  11       56.80      102.51     43.12 o 
  15   2  11        2.21       34.15     56.14 o 
   1   3  11      241.34      222.50     13.51 o 
   2   3  11     2108.34     2321.70     33.29 o 
   3   3  11      666.76      748.60     21.11 o 
   4   3  11     1385.98     1281.51     27.08 o 
   5   3  11      116.28      132.40     14.26 o 
   6   3  11      784.59      793.34     29.59 o 
   7   3  11      142.60      147.27     15.82 o 
   8   3  11        4.71      -11.68     12.18 o 
   9   3  11      213.32      214.99     21.81 o 
  10   3  11      469.47      489.87     27.30 o 
  11   3  11       22.02       16.92     21.32 o 
  12   3  11       79.94      105.67     34.55 o 
  13   3  11       47.34       95.50     39.35 o 
  14   3  11       77.35      161.13     43.01 o 
  15   3  11       82.01       29.48     62.88 o 
   0   4  11     1377.98     1381.07     35.74 o 
   1   4  11      340.35      296.87     13.78 o 
   2   4  11     2180.79     2273.74     35.92 o 
   3   4  11     1978.39     1983.80     33.09 o 
   4   4  11     1478.82     1482.95     29.12 o 
   5   4  11      486.51      512.43     19.77 o 
   6   4  11      985.09      974.72     27.95 o 
   7   4  11      175.31      148.90     16.06 o 
   8   4  11     1260.68     1196.47     38.43 o 
   9   4  11      129.40      136.06     20.59 o 
  10   4  11       62.28       57.72     27.04 o 
  11   4  11      493.07      405.93     38.21 o 
  12   4  11        6.43        2.48     31.00 o 
  13   4  11      144.47      184.16     41.56 o 
  14   4  11      138.11      254.35     59.99 o 
   1   5  11      420.14      397.42     18.01 o 
   2   5  11       59.08       56.67     15.82 o 
   3   5  11       10.86       25.84     12.15 o 
   4   5  11      986.15     1046.09     31.69 o 
   5   5  11      217.57      205.07     17.00 o 
   6   5  11      405.78      420.11     20.84 o 
   7   5  11      923.23      874.12     32.53 o 
   8   5  11        3.14       -7.17     16.77 o 
   9   5  11       20.50       32.13     17.38 o 
  10   5  11       59.68       31.02     20.90 o 
  11   5  11       38.60       64.48     29.45 o 
  12   5  11       38.82       30.40     31.48 o 
  13   5  11        6.95      -34.22     34.22 o 
  14   5  11        6.40       18.25     78.28 o 
   0   6  11     4487.25     4573.47    100.76 o 
   1   6  11     1081.58      986.83     28.45 o 
   2   6  11     1287.27     1341.24     30.07 o 
   3   6  11      965.07     1040.76     28.22 o 
   4   6  11     1386.38     1412.50     30.76 o 
   5   6  11     1226.70     1277.08     31.00 o 
   6   6  11     1010.70      937.03     32.11 o 
   7   6  11        8.82       28.55     16.19 o 
   8   6  11      600.59      607.47     35.47 o 
   9   6  11      337.51      369.98     29.76 o 
  10   6  11      187.39      204.99     26.38 o 
  11   6  11       58.76       68.30     31.51 o 
  12   6  11       69.59       88.48     34.03 o 
  13   6  11      195.35      237.27     44.30 o 
   1   7  11      354.65      293.24     21.58 o 
   2   7  11       97.39       72.43     14.65 o 
   3   7  11       24.38       39.69     15.76 o 
   4   7  11       12.03        4.03     15.96 o 
   5   7  11      134.70      124.20     18.55 o 
   6   7  11       44.22       38.45     19.66 o 
   7   7  11      140.00       86.65     24.05 o 
   8   7  11        2.22       -9.49     20.06 o 
   9   7  11        1.97      -10.34     29.09 o 
  10   7  11       30.44       35.40     27.99 o 
  11   7  11        5.05      -11.95     27.57 o 
  12   7  11       13.23      -58.90     72.50 o 
   0   8  11      769.90      732.23     45.96 o 
   1   8  11     1061.29     1036.37     39.33 o 
   2   8  11      621.51      634.94     32.35 o 
   3   8  11     1005.02     1058.48     39.48 o 
   4   8  11      413.15      452.42     32.06 o 
   5   8  11     1174.57     1125.85     41.22 o 
   6   8  11      196.97      170.32     24.20 o 
   7   8  11       93.80      114.18     23.16 o 
   8   8  11      228.77      233.36     26.62 o 
   9   8  11      141.35       89.79     25.24 o 
  10   8  11      294.50      313.87     32.22 o 
  11   8  11       47.71       37.80     56.32 o 
   1   9  11        9.80       -3.80     18.94 o 
   2   9  11       15.45       15.21     19.73 o 
   3   9  11      138.25      137.26     30.29 o 
   4   9  11        2.50       -3.25     20.44 o 
   5   9  11       84.85       73.26     23.26 o 
   6   9  11      190.63      169.43     26.86 o 
   7   9  11        1.07      -16.71     20.91 o 
   8   9  11       27.98      -20.78     44.24 o 
   9   9  11        3.84        9.39     33.20 o 
  10   9  11        2.88       16.99     28.97 o 
   0  10  11       82.46       99.08     41.61 o 
   1  10  11      196.70      151.73     27.64 o 
   2  10  11      208.80      247.82     51.11 o 
   3  10  11        0.04       29.76     24.04 o 
   4  10  11      150.49      213.81     30.44 o 
   5  10  11        0.30      -26.17     26.17 o 
   6  10  11       41.33       57.25     26.80 o 
   7  10  11        9.82      -15.18     57.84 o 
   8  10  11       80.70      112.93     30.61 o 
   9  10  11       19.50       52.39     33.03 o 
   1  11  11       16.62        4.44     24.77 o 
   2  11  11       71.44       77.42     27.54 o 
   3  11  11      111.87      103.32     28.85 o 
   4  11  11        0.55       29.08     25.37 o 
   5  11  11       11.58       40.55     26.89 o 
   6  11  11       93.26      134.83     30.69 o 
   7  11  11        5.18       -0.23     27.25 o 
   0  12  11       52.95       92.52     43.64 o 
   1  12  11       11.03       37.06     37.11 o 
   2  12  11       27.25       67.01     29.13 o 
   3  12  11        9.05       43.69     28.10 o 
   4  12  11       38.26       36.26     65.01 o 
   0   0  12    10624.53     9332.57    212.56 o 
   1   0  12       17.81       -8.72     15.72 o 
   2   0  12     3785.03     4087.56     71.89 o 
   3   0  12      700.39      650.75     29.33 o 
   4   0  12     4510.11     4780.22     74.46 o 
   5   0  12      857.26      893.67     39.10 o 
   6   0  12     2356.35     2175.25     59.54 o 
   7   0  12      313.51      255.21     37.33 o 
   8   0  12     1417.21     1367.66     61.36 o 
   9   0  12     1176.71     1140.36     63.25 o 
  10   0  12      850.60      834.74     49.48 o 
  11   0  12       69.44      115.65     39.18 o 
  12   0  12       94.65       44.26     39.67 o 
  13   0  12      100.57       59.20     44.99 o 
  14   0  12      133.81       52.77     63.25 o 
  15   0  12        0.00       14.45     67.82 o 
   1   1  12     1641.18     1698.63     30.58 o 
   2   1  12      178.78      210.06     13.78 o 
   3   1  12       70.14       82.13     12.03 o 
   4   1  12     1957.84     1995.83     33.07 o 
   5   1  12       95.59       98.43     12.71 o 
   6   1  12       80.45       39.04     12.38 o 
   7   1  12      470.48      531.67     25.48 o 
   8   1  12        0.79        4.03     18.52 o 
   9   1  12        5.09        8.47     14.12 o 
  10   1  12      132.18      129.48     22.44 o 
  11   1  12       37.86       36.58     26.40 o 
  12   1  12       64.90       52.87     29.26 o 
  13   1  12        7.59      -32.35     33.89 o 
  14   1  12       42.16       55.64     48.88 o 
  15   1  12        1.15      101.68     46.54 o 
   0   2  12     4322.65     4244.06     74.20 o 
   1   2  12      995.09      964.39     25.58 o 
   2   2  12     2147.13     1957.68     33.10 o 
   3   2  12      100.28       86.13     10.69 o 
   4   2  12      432.41      442.65     17.46 o 
   5   2  12        4.57       11.86     15.05 o 
   6   2  12      188.88      191.96     16.16 o 
   7   2  12      408.98      402.35     20.77 o 
   8   2  12       86.05      101.59     15.34 o 
   9   2  12       45.24       92.06     17.51 o 
  10   2  12      273.58      286.16     25.18 o 
  11   2  12       10.59       13.98     25.11 o 
  12   2  12      155.70      119.14     35.60 o 
  13   2  12       30.02       18.80     35.20 o 
  14   2  12      145.92      223.33     48.00 o 
  15   2  12       13.68      -44.85     47.24 o 
   1   3  12     1949.47     2081.20     31.97 o 
   2   3  12       85.95      105.69     10.90 o 
   3   3  12      333.67      305.25     17.22 o 
   4   3  12     1644.18     1711.36     32.27 o 
   5   3  12      179.07      207.90     16.67 o 
   6   3  12      171.90      190.17     17.42 o 
   7   3  12      915.98      955.32     33.14 o 
   8   3  12      121.35      135.34     18.50 o 
   9   3  12       13.00        4.06     16.89 o 
  10   3  12       92.96      109.05     26.39 o 
  11   3  12        5.34       18.86     31.03 o 
  12   3  12      158.92      179.71     37.08 o 
  13   3  12        0.39      -24.31     35.97 o 
  14   3  12       63.30       26.26     45.93 o 
   0   4  12     2362.10     2467.99     51.20 o 
   1   4  12     1132.82     1241.90     27.47 o 
   2   4  12     1455.69     1423.18     31.13 o 
   3   4  12        2.51       13.99     11.53 o 
   4   4  12      435.30      513.16     19.96 o 
   5   4  12      127.92      119.90     13.55 o 
   6   4  12      461.57      451.69     22.14 o 
   7   4  12      251.12      234.62     18.71 o 
   8   4  12       78.62      101.66     19.99 o 
   9   4  12      748.79      833.04     33.88 o 
  10   4  12      468.76      463.73     30.32 o 
  11   4  12       22.95       81.33     30.83 o 
  12   4  12      409.72      361.07     41.13 o 
  13   4  12        1.11      -14.28     39.74 o 
  14   4  12      268.52      292.83     63.04 o 
   1   5  12       13.70       15.07     11.76 o 
   2   5  12      112.41       90.87     14.45 o 
   3   5  12        2.15        8.32     15.31 o 
   4   5  12      586.24      615.11     22.23 o 
   5   5  12      120.91      136.47     15.32 o 
   6   5  12       66.12       75.97     15.53 o 
   7   5  12       45.12       41.44     18.40 o 
   8   5  12       14.36      -17.62     19.36 o 
   9   5  12        7.60        5.45     18.48 o 
  10   5  12      115.16      124.46     29.55 o 
  11   5  12       24.48       38.17     29.02 o 
  12   5  12      373.46      394.53     47.92 o 
  13   5  12        6.62      -36.58     36.58 o 
  14   5  12      100.10      115.14     60.31 o 
   0   6  12     1146.91     1121.51     56.57 o 
   1   6  12      718.60      757.11     25.25 o 
   2   6  12      613.31      650.97     23.25 o 
   3   6  12      312.99      357.31     19.67 o 
   4   6  12        9.86       10.47     13.15 o 
   5   6  12       55.09       40.17     16.26 o 
   6   6  12      119.47      151.83     19.26 o 
   7   6  12       70.44       72.65     17.83 o 
   8   6  12       34.91       18.25     25.41 o 
   9   6  12        0.42       12.13     19.27 o 
  10   6  12        6.83       15.97     22.38 o 
  11   6  12      192.96      145.53     35.44 o 
  12   6  12        0.50       47.41     35.76 o 
  13   6  12        0.99      -33.93     53.08 o 
   1   7  12       54.89       56.65     17.59 o 
   2   7  12      178.14      152.40     17.74 o 
   3   7  12       56.34       33.61     15.71 o 
   4   7  12      782.53      789.17     30.87 o 
   5   7  12       77.94      100.88     18.75 o 
   6   7  12       70.08       63.27     20.95 o 
   7   7  12        5.07      -12.35     19.60 o 
   8   7  12      190.87      201.67     25.40 o 
   9   7  12       33.27       64.69     22.31 o 
  10   7  12       52.02       16.99     24.48 o 
  11   7  12        7.83      -34.87     45.75 o 
  12   7  12      133.58      107.52     83.73 o 
   0   8  12      537.02      467.50     39.12 o 
   1   8  12      261.73      254.39     23.39 o 
   2   8  12      270.18      265.25     25.14 o 
   3   8  12        0.02       17.26     18.49 o 
   4   8  12        0.69        5.09     18.23 o 
   5   8  12        1.74       13.87     20.08 o 
   6   8  12      184.70      161.37     24.86 o 
   7   8  12       36.30       31.14     21.75 o 
   8   8  12       95.90       76.16     23.84 o 
   9   8  12       31.58       22.50     27.30 o 
  10   8  12       65.42       61.57     34.47 o 
  11   8  12       68.08       50.86     54.38 o 
   1   9  12        0.00      -21.15     23.31 o 
   2   9  12       42.29       25.11     19.82 o 
   3   9  12       39.94       50.97     32.01 o 
   4   9  12      143.24      114.76     27.83 o 
   5   9  12       20.29       -7.86     21.71 o 
   6   9  12       15.00       25.35     22.94 o 
   7   9  12       17.60       21.46     25.19 o 
   8   9  12      101.81       84.13     28.16 o 
   9   9  12       19.72      -33.93     41.87 o 
  10   9  12       68.92       90.95     33.62 o 
   0  10  12       56.85       43.17     38.82 o 
   1  10  12       13.34       -7.15     28.08 o 
   2  10  12        6.15       26.27     24.41 o 
   3  10  12      228.19      192.71     41.24 o 
   4  10  12       21.48        5.16     24.56 o 
   5  10  12       20.61      -13.77     24.35 o 
   6  10  12       50.77        6.42     48.25 o 
   7  10  12       13.11       17.81     26.24 o 
   8  10  12      192.19      214.51     34.99 o 
   1  11  12        0.28       -7.05     24.45 o 
   2  11  12       14.76       18.38     24.88 o 
   3  11  12        3.96       -1.17     25.16 o 
   4  11  12        9.95       17.63     26.35 o 
   5  11  12        5.20      -15.51     26.02 o 
   6  11  12       12.88        3.02     39.97 o 
   0  12  12       47.84      104.48     66.27 o 
   1  12  12       47.01       36.83     34.71 o 
   2  12  12       16.59       44.15     30.11 o 
   3  12  12       74.88       70.53     30.74 o 
   1   1  13      346.02      278.37     17.52 o 
   2   1  13      673.14      766.75     24.17 o 
   3   1  13       77.80      108.80     13.29 o 
   4   1  13      597.43      583.61     20.51 o 
   5   1  13      790.91      839.47     25.21 o 
   6   1  13      211.91      203.51     18.19 o 
   7   1  13      520.02      514.73     25.75 o 
   8   1  13     1445.78     1521.22     43.79 o 
   9   1  13      512.43      506.84     31.49 o 
  10   1  13      517.63      560.08     33.83 o 
  11   1  13      259.78      266.27     32.28 o 
  12   1  13        5.46        8.58     27.96 o 
  13   1  13      385.21      367.38     45.40 o 
  14   1  13        3.34        6.50     38.73 o 
  15   1  13      205.19      261.13     87.09 o 
   0   2  13      450.23      447.34     29.58 o 
   1   2  13      917.28      998.97     26.72 o 
   2   2  13     2074.58     2147.01     35.88 o 
   3   2  13     1213.34     1175.98     30.08 o 
   4   2  13      537.63      537.80     32.35 o 
   5   2  13       44.64       29.76     13.00 o 
   6   2  13      134.77       98.94     15.05 o 
   7   2  13      150.50      153.33     16.84 o 
   8   2  13      144.65      128.60     16.32 o 
   9   2  13      733.66      744.63     28.48 o 
  10   2  13        6.41       -1.54     20.85 o 
  11   2  13        0.46       34.22     26.64 o 
  12   2  13        5.97       -4.91     33.26 o 
  13   2  13        1.21      -27.78     35.25 o 
  14   2  13       31.81       40.89     41.85 o 
   1   3  13      252.29      212.11     14.41 o 
   2   3  13     1484.62     1395.15     28.36 o 
   3   3  13       19.27       23.65     13.39 o 
   4   3  13      165.15      199.13     15.82 o 
   5   3  13      145.44      133.18     15.73 o 
   6   3  13       19.06       37.73     14.04 o 
   7   3  13        7.52       12.09     14.26 o 
   8   3  13      813.82      806.51     35.88 o 
   9   3  13       18.14       12.07     17.76 o 
  10   3  13       21.64       79.71     26.89 o 
  11   3  13      237.38      231.82     31.98 o 
  12   3  13       22.19      -14.42     33.03 o 
  13   3  13       44.32       21.39     55.04 o 
  14   3  13        1.78       16.81     45.82 o 
   0   4  13        0.42        6.82     16.61 o 
   1   4  13     1098.21     1026.86     34.31 o 
   2   4  13        0.66        1.48     12.22 o 
   3   4  13     1031.43      989.09     28.76 o 
   4   4  13     1467.39     1480.64     29.86 o 
   5   4  13      920.66      914.47     25.52 o 
   6   4  13      834.49      936.28     37.97 o 
   7   4  13     1230.12     1174.96     39.68 o 
   8   4  13        1.39        6.77     17.69 o 
   9   4  13      311.47      272.98     24.93 o 
  10   4  13       59.21       76.34     23.45 o 
  11   4  13      226.07      200.19     38.79 o 
  12   4  13       97.52       93.73     48.98 o 
  13   4  13      164.98      330.06     50.83 o 
  14   4  13       64.22       69.68     49.66 o 
   1   5  13      361.88      319.96     20.92 o 
   2   5  13     1312.38     1371.77     44.07 o 
   3   5  13      114.89      153.62     15.76 o 
   4   5  13      359.61      426.31     20.32 o 
   5   5  13       43.44       37.91     13.32 o 
   6   5  13       69.79       48.31     18.71 o 
   7   5  13       25.67        4.42     17.66 o 
   8   5  13        6.06       13.15     20.16 o 
   9   5  13       33.43       23.43     21.39 o 
  10   5  13        7.77       27.76     22.05 o 
  11   5  13        0.72       22.64     30.11 o 
  12   5  13        3.71       11.95     36.07 o 
  13   5  13       19.89       17.26     45.71 o 
   0   6  13      485.74      527.57     39.01 o 
   1   6  13     1411.11     1408.89     39.06 o 
   2   6  13     2920.34     2896.81     44.98 o 
   3   6  13      327.68      397.07     20.42 o 
   4   6  13     1389.37     1273.41     34.10 o 
   5   6  13      363.70      371.28     23.30 o 
   6   6  13      589.43      642.53     39.59 o 
   7   6  13      239.08      196.38     25.80 o 
   8   6  13       19.78       31.46     20.41 o 
   9   6  13       28.61       27.46     22.34 o 
  10   6  13       47.00       22.04     23.70 o 
  11   6  13      295.31      273.54     41.44 o 
  12   6  13      249.46      178.17     62.88 o 
  13   6  13      170.24      168.33     45.05 o 
   1   7  13       75.66       59.55     17.79 o 
   2   7  13      139.52      143.15     18.08 o 
   3   7  13      171.93      165.65     19.18 o 
   4   7  13        4.58        6.57     16.81 o 
   5   7  13      444.35      428.07     25.81 o 
   6   7  13       35.41        5.39     19.40 o 
   7   7  13      235.74      227.11     27.13 o 
   8   7  13       55.56       16.95     21.52 o 
   9   7  13        9.25       22.53     21.82 o 
  10   7  13       12.22      -34.62     35.06 o 
  11   7  13        2.28      -58.39     58.39 o 
  12   7  13       32.62       66.32     58.23 o 
   0   8  13       54.79       97.00     27.98 o 
   1   8  13     1555.04     1588.86     44.12 o 
   2   8  13      319.87      334.08     25.18 o 
   3   8  13     1080.35     1070.96     48.59 o 
   4   8  13      215.50      207.44     25.30 o 
   5   8  13      872.29      809.86     40.82 o 
   6   8  13       40.78       54.79     22.68 o 
   7   8  13      324.19      295.77     29.52 o 
   8   8  13        5.14       13.08     21.66 o 
   9   8  13      387.40      437.40     41.66 o 
  10   8  13       27.12       11.43     26.72 o 
  11   8  13      302.33      189.96     58.07 o 
   1   9  13       43.68       94.10     21.44 o 
   2   9  13        6.70        9.58     19.44 o 
   3   9  13       99.15      123.03     26.39 o 
   4   9  13        2.58       -3.87     25.18 o 
   5   9  13       67.69       74.16     27.91 o 
   6   9  13       16.05        6.19     23.86 o 
   7   9  13        0.35       26.80     24.67 o 
   8   9  13       11.82      -16.81     24.82 o 
   9   9  13       19.99       91.40     53.70 o 
  10   9  13        3.94       38.12     41.06 o 
   0  10  13       91.05       89.13     35.45 o 
   1  10  13       46.61       66.63     26.24 o 
   2  10  13        0.34      -13.49     23.89 o 
   3  10  13        1.70        8.44     24.68 o 
   4  10  13       71.80       78.46     45.54 o 
   5  10  13       61.81       43.53     26.31 o 
   6  10  13       38.85       60.07     28.33 o 
   7  10  13       78.81       69.39     30.23 o 
   8  10  13        0.58        3.16     45.02 o 
   1  11  13       20.42        5.97     25.35 o 
   2  11  13       11.74        6.81     26.82 o 
   3  11  13       14.72        1.32     26.34 o 
   4  11  13       28.26       -0.15     27.31 o 
   5  11  13        2.90       -6.01     26.49 o 
   6  11  13        0.00      -36.07     43.82 o 
   0  12  13       41.45       16.93     44.07 o 
   1  12  13        6.29      -12.08     28.06 o 
   2  12  13        1.06       57.49     43.82 o 
   0   0  14     2503.83     2418.68    120.02 o 
   1   0  14      574.99      649.81     41.38 o 
   2   0  14     3287.63     3423.94     75.33 o 
   3   0  14     1752.85     1586.59     64.32 o 
   4   0  14     2712.21     2833.97     61.66 o 
   5   0  14     1625.18     1687.57     73.84 o 
   6   0  14     1798.16     1651.81     63.37 o 
   7   0  14      805.91      781.87     37.83 o 
   8   0  14     2333.10     2251.18     81.09 o 
   9   0  14      942.68      877.71     58.21 o 
  10   0  14      918.93      954.76     92.59 o 
  11   0  14       93.55       78.95     39.69 o 
  12   0  14        0.06      -38.72     38.72 o 
  13   0  14        4.64       12.70     52.45 o 
  14   0  14       37.57      -15.05     66.91 o 
   1   1  14      387.89      387.31     20.59 o 
   2   1  14      413.64      446.51     21.61 o 
   3   1  14       65.33      103.39     15.05 o 
   4   1  14       14.96       14.74     12.64 o 
   5   1  14      331.83      348.01     19.11 o 
   6   1  14      434.88      436.87     26.77 o 
   7   1  14      186.52      161.44     18.75 o 
   8   1  14      121.23      104.97     17.35 o 
   9   1  14       81.11       56.68     25.82 o 
  10   1  14       42.17       87.34     24.54 o 
  11   1  14        0.28      -10.29     26.14 o 
  12   1  14        0.43      -11.87     30.02 o 
  13   1  14       52.74       73.59     37.60 o 
  14   1  14        3.68      -33.83     37.66 o 
   0   2  14       56.64       31.06     18.82 o 
   1   2  14      349.78      359.31     19.92 o 
   2   2  14        4.06        1.74     12.35 o 
   3   2  14     2968.93     3008.25     46.22 o 
   4   2  14        3.60       24.16      9.56 o 
   5   2  14     2307.79     2356.55     44.17 o 
   6   2  14      103.71       99.46     15.87 o 
   7   2  14     1555.87     1565.68     46.86 o 
   8   2  14      178.31      160.06     21.12 o 
   9   2  14      957.79     1010.06     47.52 o 
  10   2  14       16.10      -22.47     22.47 o 
  11   2  14      302.69      368.14     37.48 o 
  12   2  14       84.46       54.83     35.03 o 
  13   2  14      243.17      232.14     43.82 o 
  14   2  14        0.30       40.43     47.05 o 
   1   3  14      604.46      655.09     25.45 o 
   2   3  14        9.17        8.44     11.70 o 
   3   3  14       21.35       27.26     11.35 o 
   4   3  14        0.00        6.97     13.28 o 
   5   3  14       46.29       16.98     13.74 o 
   6   3  14      687.88      712.84     27.30 o 
   7   3  14      343.35      386.38     24.16 o 
   8   3  14      126.84      100.89     20.27 o 
   9   3  14      281.86      263.57     24.54 o 
  10   3  14       97.12       58.17     44.15 o 
  11   3  14      133.10      106.96     34.98 o 
  12   3  14        9.11       21.19     34.08 o 
  13   3  14      160.90      281.76     51.89 o 
  14   3  14        1.19       -6.90     65.99 o 
   0   4  14     1205.25     1147.40     41.77 o 
   1   4  14      138.86      142.08     15.16 o 
   2   4  14      509.77      531.96     20.15 o 
   3   4  14      884.55      905.40     30.15 o 
   4   4  14        5.46       -3.04     11.84 o 
   5   4  14       47.07       51.08     14.57 o 
   6   4  14      190.44      184.31     17.59 o 
   7   4  14      196.65      235.88     24.39 o 
   8   4  14      112.62       92.38     21.29 o 
   9   4  14      176.51      186.11     22.95 o 
  10   4  14      153.04      202.92     37.92 o 
  11   4  14      186.12      183.38     38.80 o 
  12   4  14       77.44       30.53     33.71 o 
  13   4  14      274.27      414.16     55.80 o 
  14   4  14        0.59       13.05     47.96 o 
   1   5  14       44.12       66.26     14.04 o 
   2   5  14      341.48      397.76     22.24 o 
   3   5  14       24.63       29.51     15.76 o 
   4   5  14      246.41      211.63     18.04 o 
   5   5  14      569.80      534.32     23.01 o 
   6   5  14      483.68      479.53     35.30 o 
   7   5  14       55.23       18.74     19.45 o 
   8   5  14       18.46      -19.85     19.85 o 
   9   5  14       98.89      110.05     24.81 o 
  10   5  14        2.89        0.43     23.10 o 
  11   5  14      185.62      182.63     38.62 o 
  12   5  14        0.73      -35.09     52.24 o 
  13   5  14       29.95      -37.90     83.25 o 
   0   6  14       59.53       29.01     20.66 o 
   1   6  14       18.63       30.41     15.32 o 
   2   6  14      849.87      861.71     30.15 o 
   3   6  14      599.09      646.47     26.18 o 
   4   6  14        0.39       -7.18     15.46 o 
   5   6  14       83.32       62.21     17.47 o 
   6   6  14      718.20      663.00     33.50 o 
   7   6  14       36.68       44.64     20.84 o 
   8   6  14       33.14       10.69     21.40 o 
   9   6  14       72.61       66.78     25.36 o 
  10   6  14       75.94       53.94     27.45 o 
  11   6  14       96.19       76.33     37.43 o 
  12   6  14       42.02       80.54     39.39 o 
   1   7  14      450.32      416.59     27.15 o 
   2   7  14      270.25      288.61     21.07 o 
   3   7  14       29.70       33.37     16.02 o 
   4   7  14      137.01      114.85     18.47 o 
   5   7  14      218.95      230.54     23.90 o 
   6   7  14       64.28       31.34     21.13 o 
   7   7  14       57.51       56.46     22.40 o 
   8   7  14        1.71      -21.45     21.45 o 
   9   7  14       57.00       75.09     36.34 o 
  10   7  14        9.98       19.43     26.88 o 
  11   7  14       97.74      115.19     43.31 o 
  12   7  14       19.95      -12.01     49.40 o 
   0   8  14       18.25       16.18     25.73 o 
   1   8  14      728.78      780.22     35.54 o 
   2   8  14      307.87      245.76     24.02 o 
   3   8  14       98.56      108.27     22.35 o 
   4   8  14      142.45      149.81     25.17 o 
   5   8  14      166.07       91.16     26.03 o 
   6   8  14       33.82       10.98     22.66 o 
   7   8  14        0.64       -9.02     22.27 o 
   8   8  14       65.74       68.35     31.27 o 
   9   8  14       12.86       22.42     25.32 o 
  10   8  14       25.39       42.22     39.51 o 
  11   8  14        7.67      -35.30     48.44 o 
   1   9  14        0.05       19.24     19.99 o 
   2   9  14       61.86       66.35     21.99 o 
   3   9  14       36.88       20.19     26.62 o 
   4   9  14        0.02       32.39     23.46 o 
   5   9  14        0.08       12.50     23.28 o 
   6   9  14       10.58       36.31     24.66 o 
   7   9  14        6.29       14.42     25.81 o 
   8   9  14        3.93      -11.73     25.34 o 
   9   9  14       32.46       11.11     31.12 o 
   0  10  14       12.42       13.49     34.99 o 
   1  10  14      487.93      466.49     40.01 o 
   2  10  14       82.14       67.91     28.08 o 
   3  10  14      418.05      403.41     39.21 o 
   4  10  14        0.02      -27.50     27.50 o 
   5  10  14       74.98       62.53     40.75 o 
   6  10  14        0.13        8.18     39.97 o 
   7  10  14      113.61      106.11     48.72 o 
   8  10  14       12.99       35.70     30.11 o 
   1  11  14       33.78       42.88     28.49 o 
   2  11  14        4.45       38.17     42.82 o 
   3  11  14        9.80       11.09     27.78 o 
   4  11  14       15.63       52.17     30.18 o 
   5  11  14        0.00       -9.15     34.34 o 
   1   1  15       86.91       92.36     15.23 o 
   2   1  15       47.10       85.26     15.28 o 
   3   1  15      221.37      273.84     19.62 o 
   4   1  15      151.27      113.68     16.04 o 
   5   1  15      172.64      164.55     19.00 o 
   6   1  15        0.67       13.66     12.41 o 
   7   1  15       23.06       30.04     16.50 o 
   8   1  15        3.48      -14.37     14.37 o 
   9   1  15       26.26      -18.24     23.82 o 
  10   1  15      204.53      281.11     28.38 o 
  11   1  15      296.06      312.44     34.54 o 
  12   1  15        0.10       13.65     31.80 o 
  13   1  15        5.43      -36.00     36.00 o 
  14   1  15       54.89      -22.55     42.89 o 
   0   2  15      214.97      187.47     25.08 o 
   1   2  15       62.63       36.34     13.98 o 
   2   2  15      467.56      465.14     23.13 o 
   3   2  15       11.58        5.14     14.50 o 
   4   2  15     2481.99     2548.73     50.37 o 
   5   2  15       48.45       45.86     18.75 o 
   6   2  15     1112.58     1085.49     36.75 o 
   7   2  15      281.85      299.49     24.70 o 
   8   2  15     1827.29     1787.54     45.54 o 
   9   2  15      106.08      126.24     21.68 o 
  10   2  15      378.97      367.10     42.98 o 
  11   2  15      103.16       13.27     36.62 o 
  12   2  15       24.60       55.48     36.94 o 
  13   2  15        2.74        4.84     38.26 o 
  14   2  15       15.30       13.74     46.51 o 
   1   3  15      163.36      198.37     18.18 o 
   2   3  15      179.10      195.80     17.16 o 
   3   3  15       25.71       26.39     12.04 o 
   4   3  15     1015.27     1047.55     35.69 o 
   5   3  15      187.49      173.59     19.22 o 
   6   3  15       11.88       -2.37     16.03 o 
   7   3  15       67.50       57.82     19.45 o 
   8   3  15       20.82      -12.98     18.04 o 
   9   3  15       16.42       39.21     18.68 o 
  10   3  15        4.17       25.23     32.06 o 
  11   3  15      237.23      180.94     33.38 o 
  12   3  15       13.61       49.25     50.31 o 
  13   3  15        4.44       72.90     44.82 o 
  14   3  15        0.45       -5.76     47.45 o 
   0   4  15      373.85      409.26     31.31 o 
   1   4  15      331.63      335.80     19.64 o 
   2   4  15      392.78      393.24     25.22 o 
   3   4  15       84.32       79.45     17.27 o 
   4   4  15      417.84      423.33     21.08 o 
   5   4  15        6.20      -12.81     14.30 o 
   6   4  15      396.40      335.01     24.02 o 
   7   4  15      328.87      382.02     27.97 o 
   8   4  15      339.21      371.62     38.52 o 
   9   4  15      123.39      156.14     25.41 o 
  10   4  15      173.69      155.95     35.98 o 
  11   4  15      101.23       90.44     35.34 o 
  12   4  15       81.32       47.38     36.11 o 
  13   4  15       65.25      145.49     49.86 o 
   1   5  15        4.80       12.82     12.59 o 
   2   5  15       89.10       99.06     18.05 o 
   3   5  15       45.54       49.28     15.46 o 
   4   5  15       52.34       64.89     14.52 o 
   5   5  15       72.80       37.15     17.72 o 
   6   5  15       70.97       58.70     18.06 o 
   7   5  15       95.06       69.41     21.60 o 
   8   5  15       64.73       44.03     25.42 o 
   9   5  15       63.36       78.65     32.87 o 
  10   5  15        0.18      -28.41     28.89 o 
  11   5  15      104.60       54.74     39.30 o 
  12   5  15       33.87       38.49     39.33 o 
  13   5  15       20.34      -30.03     33.79 o 
   0   6  15      501.32      452.46     40.32 o 
   1   6  15      347.32      332.45     22.10 o 
   2   6  15      854.13      847.63     31.08 o 
   3   6  15      925.24      891.33     33.62 o 
   4   6  15      124.70      119.93     19.84 o 
   5   6  15       82.38       64.38     19.29 o 
   6   6  15      263.45      248.47     26.89 o 
   7   6  15      100.71       68.09     31.66 o 
   8   6  15       46.24       75.51     23.83 o 
   9   6  15      297.65      340.26     31.74 o 
  10   6  15      181.69      195.77     45.25 o 
  11   6  15       38.97        5.14     35.84 o 
  12   6  15      234.56      253.46     48.23 o 
   1   7  15      222.25      173.99     31.67 o 
   2   7  15       22.86       36.88     17.43 o 
   3   7  15        0.28       10.44     16.68 o 
   4   7  15      111.06       93.47     18.30 o 
   5   7  15       56.41       26.82     19.18 o 
   6   7  15       63.44       74.20     22.95 o 
   7   7  15      137.23      150.71     25.40 o 
   8   7  15        0.84       11.64     22.15 o 
   9   7  15       11.99      -19.29     35.61 o 
  10   7  15        0.01      -18.71     37.19 o 
  11   7  15       11.05      -20.31     38.82 o 
   0   8  15      209.90      188.27     33.07 o 
   1   8  15        0.07       33.81     18.58 o 
   2   8  15      175.63      206.85     23.64 o 
   3   8  15      257.34      303.42     36.23 o 
   4   8  15       97.57      110.50     26.41 o 
   5   8  15        7.93      -22.64     22.64 o 
   6   8  15       30.09        8.75     24.30 o 
   7   8  15       38.11       31.47     28.26 o 
   8   8  15       13.80        1.02     40.34 o 
   9   8  15        3.61        3.21     31.91 o 
  10   8  15       81.06       73.42     50.89 o 
   1   9  15        6.51       21.76     22.55 o 
   2   9  15       20.87       22.69     21.56 o 
   3   9  15        0.36      -15.19     21.93 o 
   4   9  15        8.74       25.01     24.72 o 
   5   9  15       12.86       37.25     24.24 o 
   6   9  15        0.66      -26.27     26.27 o 
   7   9  15       10.28       53.39     36.79 o 
   8   9  15       18.58       52.88     29.03 o 
   9   9  15       10.54       25.61     36.45 o 
   0  10  15      395.55      361.96     54.64 o 
   1  10  15        8.04       27.40     26.48 o 
   2  10  15       92.71       37.40     27.49 o 
   3  10  15       75.13      146.84     42.64 o 
   4  10  15      352.90      358.22     37.10 o 
   5  10  15       68.70       67.26     30.17 o 
   6  10  15      225.76      210.26     38.54 o 
   7  10  15        1.09       -0.04     29.55 o 
   1  11  15       90.56       73.24     30.86 o 
   2  11  15       19.39       25.08     37.18 o 
   3  11  15       11.31       12.13     28.12 o 
   4  11  15       48.78       69.30     39.92 o 
   5  11  15        0.49        1.07     37.94 o 
   0   0  16      839.71      899.62     77.24 o 
   1   0  16      695.26      507.55     40.42 o 
   2   0  16     1336.22     1374.01     50.66 o 
   3   0  16      988.98     1143.42     47.92 o 
   4   0  16     2954.64     2993.70     66.20 o 
   5   0  16       43.74       52.98     19.87 o 
   6   0  16     3073.55     3200.89     64.94 o 
   7   0  16     1216.55     1118.70     81.80 o 
   8   0  16      134.77      113.77     38.82 o 
   9   0  16      438.13      382.51     55.77 o 
  10   0  16       34.24       47.65     50.69 o 
  11   0  16      553.00      576.12    104.88 o 
  12   0  16      417.81      355.15     64.24 o 
  13   0  16        4.98      -22.74     83.42 o 
  14   0  16       13.51      -46.87     84.46 o 
   1   1  16        0.89        0.76     13.79 o 
   2   1  16       54.81       42.64     15.08 o 
   3   1  16       36.99        2.58     14.50 o 
   4   1  16       29.81       21.05     14.18 o 
   5   1  16       13.54        4.94     13.66 o 
   6   1  16       89.98       52.60     14.82 o 
   7   1  16      110.76      132.55     19.04 o 
   8   1  16        2.10        9.12     15.98 o 
   9   1  16       17.91      -24.27     24.27 o 
  10   1  16      140.15      160.40     40.36 o 
  11   1  16       76.49       32.97     44.61 o 
  12   1  16        1.27      -31.61     31.61 o 
  13   1  16       36.08       33.31     40.09 o 
  14   1  16        0.51      -63.32     69.23 o 
   0   2  16     1783.06     1789.63     56.60 o 
   1   2  16      343.97      419.34     23.20 o 
   2   2  16     1479.45     1430.34     36.17 o 
   3   2  16       34.67       50.94     15.31 o 
   4   2  16     2547.47     2539.23     51.59 o 
   5   2  16      271.41      266.93     24.46 o 
   6   2  16     2089.05     2240.37     50.50 o 
   7   2  16      225.20      255.35     24.14 o 
   8   2  16       14.58        3.91     20.67 o 
   9   2  16      415.25      425.58     32.09 o 
  10   2  16       69.64       89.16     35.08 o 
  11   2  16      279.28      295.44     37.51 o 
  12   2  16      328.69      329.40     72.31 o 
  13   2  16        2.56       23.61     42.01 o 
  14   2  16        0.85       53.41     50.46 o 
   1   3  16      157.20      165.88     18.55 o 
   2   3  16      273.50      271.59     20.25 o 
   3   3  16      130.40      144.39     15.25 o 
   4   3  16        3.74        9.83     18.10 o 
   5   3  16       31.89       10.99     18.36 o 
   6   3  16      270.47      227.97     24.02 o 
   7   3  16      453.93      462.77     29.18 o 
   8   3  16       50.39       49.67     20.40 o 
   9   3  16       84.14       89.48     23.44 o 
  10   3  16      537.81      523.90     42.23 o 
  11   3  16      106.07      115.89     31.83 o 
  12   3  16       22.97      -12.80     38.68 o 
  13   3  16      116.24      129.02     61.89 o 
   0   4  16     1683.46     1839.23     54.41 o 
   1   4  16       97.94       79.33     15.82 o 
   2   4  16      600.21      597.08     25.92 o 
   3   4  16      115.61      102.09     19.17 o 
   4   4  16      383.26      453.07     24.75 o 
   5   4  16        8.35        5.99     17.31 o 
   6   4  16       85.81       74.64     19.42 o 
   7   4  16       70.13       26.81     18.32 o 
   8   4  16      122.40       91.82     24.12 o 
   9   4  16       14.16       35.92     22.43 o 
  10   4  16       24.93       40.06     40.11 o 
  11   4  16       25.93       72.69     48.50 o 
  12   4  16       76.64       23.62     31.82 o 
  13   4  16        0.65       -3.56     66.25 o 
   1   5  16       97.86       38.33     13.60 o 
   2   5  16      521.42      524.73     27.80 o 
   3   5  16       58.24       80.60     19.51 o 
   4   5  16       91.23      107.81     20.89 o 
   5   5  16       13.61      -12.64     17.74 o 
   6   5  16        6.41        1.13     17.17 o 
   7   5  16        0.15      -19.77     19.77 o 
   8   5  16      328.27      364.12     36.65 o 
   9   5  16        1.42       -9.00     22.16 o 
  10   5  16       71.87      142.53     44.26 o 
  11   5  16        6.65      -28.26     34.78 o 
  12   5  16       70.47       55.74     45.71 o 
  13   5  16        4.15       15.83     45.26 o 
   0   6  16     1226.30     1394.84     52.80 o 
   1   6  16      106.35      139.45     18.41 o 
   2   6  16       39.37       50.77     18.21 o 
   3   6  16      111.36      144.78     20.89 o 
   4   6  16       81.13       85.87     19.46 o 
   5   6  16      162.57      150.49     23.80 o 
   6   6  16       21.50       32.39     21.44 o 
   7   6  16      197.10      183.98     27.28 o 
   8   6  16       50.43       22.95     23.63 o 
   9   6  16       26.72       70.95     25.11 o 
  10   6  16        0.41       10.91     35.13 o 
  11   6  16        1.91      -43.74     51.97 o 
  12   6  16        5.21       -1.86     40.89 o 
   1   7  16       31.51       19.31     18.17 o 
   2   7  16      335.58      336.78     30.00 o 
   3   7  16       20.23       14.27     17.66 o 
   4   7  16       61.30       22.73     18.85 o 
   5   7  16        0.13        9.76     19.39 o 
   6   7  16       13.42        1.50     21.48 o 
   7   7  16       80.40       53.14     33.04 o 
   8   7  16      411.88      367.79     33.30 o 
   9   7  16       14.72        6.90     23.96 o 
  10   7  16       56.10       26.87     32.10 o 
  11   7  16        4.86       -1.34     64.80 o 
   0   8  16       59.53       79.70     29.02 o 
   1   8  16      130.57      146.91     22.90 o 
   2   8  16      140.87      145.43     24.58 o 
   3   8  16        2.13       13.87     20.03 o 
   4   8  16       80.92      113.38     27.42 o 
   5   8  16        3.07       -2.59     23.39 o 
   6   8  16        2.11      -22.08     22.08 o 
   7   8  16       57.17      -17.68     40.22 o 
   8   8  16       37.63       11.19     36.78 o 
   9   8  16        7.15       -9.91     27.43 o 
  10   8  16       92.45      145.67    102.80 o 
   1   9  16       44.41       42.96     25.07 o 
   2   9  16       36.34       89.68     23.99 o 
   3   9  16        2.08       13.89     23.97 o 
   4   9  16       10.54        9.37     28.83 o 
   5   9  16       34.29       20.77     25.51 o 
   6   9  16        0.65        1.95     25.82 o 
   7   9  16        2.46      -26.04     26.04 o 
   8   9  16       91.47       95.81     32.10 o 
   9   9  16        0.28        2.76     43.40 o 
   0  10  16      229.88      292.94     51.70 o 
   1  10  16      371.82      375.74     39.23 o 
   2  10  16      111.93      143.33     29.95 o 
   3  10  16      332.39      293.60     45.38 o 
   4  10  16      354.69      310.61     49.20 o 
   5  10  16        1.92       -8.61     39.09 o 
   6  10  16       62.06       69.72     31.19 o 
   7  10  16        7.32        9.86     43.02 o 
   1  11  16       17.35        1.39     27.21 o 
   2  11  16       17.11      -26.94     26.94 o 
   3  11  16        0.30        8.47     28.83 o 
   4  11  16        4.73       15.69     29.02 o 
   1   1  17      887.39      865.61     35.02 o 
   2   1  17      418.06      420.75     24.02 o 
   3   1  17      261.94      279.41     21.47 o 
   4   1  17      191.82      200.82     19.42 o 
   5   1  17      133.70      112.35     17.71 o 
   6   1  17       11.47      -12.80     12.84 o 
   7   1  17        2.15      -15.73     15.73 o 
   8   1  17      112.82       96.79     27.03 o 
   9   1  17      226.07      182.12     31.36 o 
  10   1  17       36.25       41.61     30.45 o 
  11   1  17      316.51      328.43     39.53 o 
  12   1  17        4.27      -27.40     36.30 o 
  13   1  17       60.81       36.02     44.41 o 
  14   1  17       21.23       84.71     51.45 o 
   0   2  17      360.35      371.97     32.47 o 
   1   2  17      705.30      705.12     29.18 o 
   2   2  17      295.28      322.15     22.48 o 
   3   2  17     1313.26     1221.15     35.40 o 
   4   2  17      216.15      221.45     21.95 o 
   5   2  17      532.28      464.25     27.11 o 
   6   2  17       94.40      143.93     22.75 o 
   7   2  17     1873.75     1910.07     65.91 o 
   8   2  17       33.11       39.39     19.88 o 
   9   2  17       12.72       30.28     28.24 o 
  10   2  17       62.39       63.35     28.50 o 
  11   2  17       89.66       94.26     33.99 o 
  12   2  17       67.30       87.29     46.97 o 
  13   2  17       15.17       38.57     58.93 o 
   1   3  17        4.22       23.09     15.81 o 
   2   3  17        0.03       -0.55     16.22 o 
   3   3  17        0.17       16.86     12.62 o 
   4   3  17      355.81      285.49     26.48 o 
   5   3  17        7.88        6.45     18.09 o 
   6   3  17      463.60      402.41     28.26 o 
   7   3  17        6.12        3.26     19.34 o 
   8   3  17        9.09       13.19     20.85 o 
   9   3  17      107.21       84.48     26.33 o 
  10   3  17       34.14       18.37     37.68 o 
  11   3  17       28.23       78.46     43.98 o 
  12   3  17       15.01        6.32     44.31 o 
  13   3  17       48.68       34.82     71.59 o 
   0   4  17        2.89        1.00     20.91 o 
   1   4  17      100.02      115.45     17.01 o 
   2   4  17       47.59       60.76     16.94 o 
   3   4  17     1232.84     1119.45     67.34 o 
   4   4  17      120.37      111.62     19.97 o 
   5   4  17      545.32      529.27     29.67 o 
   6   4  17      355.51      384.34     26.03 o 
   7   4  17      505.69      479.88     29.85 o 
   8   4  17       67.43       96.68     23.90 o 
   9   4  17      220.42      235.24     28.59 o 
  10   4  17      226.82      227.69     39.21 o 
  11   4  17        5.90      -19.55     36.39 o 
  12   4  17      114.60       93.02     50.49 o 
  13   4  17       26.67      -18.03    101.21 o 
   1   5  17       12.80        8.32     13.57 o 
   2   5  17      168.34      101.56     20.04 o 
   3   5  17      308.40      283.75     24.42 o 
   4   5  17      718.55      687.18     34.78 o 
   5   5  17       94.67       76.04     19.99 o 
   6   5  17      780.52      641.22     33.48 o 
   7   5  17        3.70      -14.95     21.18 o 
   8   5  17       41.54       46.79     22.78 o 
   9   5  17        0.23       19.00     22.65 o 
  10   5  17       16.93       34.95     68.97 o 
  11   5  17       16.76        8.11     55.66 o 
  12   5  17        1.24      -24.03     58.59 o 
   0   6  17       22.36       27.87     25.76 o 
   1   6  17      436.67      513.27     26.21 o 
   2   6  17        6.59        7.46     17.56 o 
   3   6  17      374.94      435.85     27.10 o 
   4   6  17      299.73      293.11     29.48 o 
   5   6  17      236.40      255.29     25.49 o 
   6   6  17        8.63        3.45     22.03 o 
   7   6  17        5.64      -10.36     22.02 o 
   8   6  17       29.02       13.49     23.22 o 
   9   6  17      223.09      232.11     31.64 o 
  10   6  17       40.47       54.74     37.48 o 
  11   6  17        1.71      -21.67     37.82 o 
  12   6  17       19.13       18.54     42.93 o 
   1   7  17       44.47       38.81     19.27 o 
   2   7  17       91.48       53.99     20.30 o 
   3   7  17       32.80        9.05     19.78 o 
   4   7  17       89.21       90.97     20.57 o 
   5   7  17       24.09       16.88     23.32 o 
   6   7  17      164.13      131.34     25.83 o 
   7   7  17       80.03       87.06     25.37 o 
   8   7  17       33.63       28.57     24.94 o 
   9   7  17        0.02      -21.69     51.56 o 
  10   7  17       22.45       64.93     63.39 o 
  11   7  17       38.92      -11.86     57.91 o 
   0   8  17      323.11      269.01     37.41 o 
   1   8  17      340.53      391.29     29.47 o 
   2   8  17      451.91      481.64     33.78 o 
   3   8  17      195.28      251.39     27.76 o 
   4   8  17      351.87      308.58     34.19 o 
   5   8  17      335.00      411.07     41.33 o 
   6   8  17      110.96       78.60     26.95 o 
   7   8  17       68.24       91.13     33.01 o 
   8   8  17       14.31       29.36     31.72 o 
   9   8  17      141.99      154.30     34.17 o 
  10   8  17        6.16      118.38     96.68 o 
   1   9  17        0.36       15.71     27.32 o 
   2   9  17        0.34        1.00     28.72 o 
   3   9  17       19.36       59.50     26.55 o 
   4   9  17        1.60        8.77     25.16 o 
   5   9  17       82.66       73.17     45.96 o 
   6   9  17        1.84        0.31     27.37 o 
   7   9  17       74.93       90.51     33.73 o 
   8   9  17        0.39      -22.44     34.25 o 
   0  10  17       15.02       49.10     77.06 o 
   1  10  17       80.74      121.13     43.55 o 
   2  10  17        0.45        9.11     25.10 o 
   3  10  17      200.36      223.15     36.41 o 
   4  10  17       12.36       32.07     28.62 o 
   5  10  17      215.85      224.69     36.82 o 
   6  10  17        9.65       26.79     30.30 o 
   1  11  17        6.27       54.42     29.61 o 
   2  11  17       28.45       28.45     39.99 o 
   3  11  17       43.94      -11.20     28.14 o 
   0   0  18      573.87      520.56     54.22 o 
   1   0  18     4729.46     4622.04     99.55 o 
   2   0  18        1.81      -13.33     19.66 o 
   3   0  18     2488.72     2901.39     73.43 o 
   4   0  18      514.56      535.42     31.24 o 
   5   0  18     3342.88     3530.34     69.37 o 
   6   0  18      240.81      239.89     24.90 o 
   7   0  18     1240.17     1234.85     49.81 o 
   8   0  18       76.75       27.18     36.34 o 
   9   0  18      821.99      753.54     61.43 o 
  10   0  18       41.92      -22.56     38.90 o 
  11   0  18      477.68      496.18     68.16 o 
  12   0  18      232.15      169.28     61.20 o 
  13   0  18      240.59      281.32    161.70 o 
   1   1  18      106.74      113.65     20.03 o 
   2   1  18        5.69      -16.27     20.42 o 
   3   1  18        6.24       13.34     15.88 o 
   4   1  18       34.95       31.21     16.41 o 
   5   1  18       89.70       66.87     17.74 o 
   6   1  18       25.66       25.94     13.82 o 
   7   1  18       69.39       83.63     19.99 o 
   8   1  18        0.87       16.32     22.10 o 
   9   1  18       18.17       33.63     27.39 o 
  10   1  18       67.41       41.30     31.01 o 
  11   1  18       45.70       85.28     37.52 o 
  12   1  18       14.58       26.73     43.32 o 
  13   1  18        0.73       30.51     54.74 o 
   0   2  18       29.79       -4.31     22.45 o 
   1   2  18      605.16      585.37     28.01 o 
   2   2  18       29.00       16.57     16.56 o 
   3   2  18     1091.64     1152.70     36.12 o 
   4   2  18       50.87       73.02     17.26 o 
   5   2  18      254.82      280.54     40.50 o 
   6   2  18       24.80       13.34     21.06 o 
   7   2  18        1.15       46.14     20.20 o 
   8   2  18        1.50       23.69     20.25 o 
   9   2  18      270.94      256.17     30.08 o 
  10   2  18        1.26      -30.03     30.03 o 
  11   2  18       86.57       -4.28     41.66 o 
  12   2  18       81.62       76.93     44.14 o 
  13   2  18       41.45       32.70     46.35 o 
   1   3  18       13.82       14.52     16.48 o 
   2   3  18        7.19        5.92     16.09 o 
   3   3  18      133.67      145.22     18.26 o 
   4   3  18      282.98      285.15     27.74 o 
   5   3  18       80.97       75.42     21.02 o 
   6   3  18       15.22       40.14     20.27 o 
   7   3  18      148.65      169.06     24.87 o 
   8   3  18       59.93       80.75     24.08 o 
   9   3  18       17.87      -12.96     41.14 o 
  10   3  18      146.65      119.45     33.18 o 
  11   3  18       26.12       22.25     31.78 o 
  12   3  18       52.99       21.34     58.65 o 
  13   3  18        6.10       30.54     68.65 o 
   0   4  18        7.78       30.43     22.50 o 
   1   4  18        4.38        4.47     15.54 o 
   2   4  18      599.81      596.25     30.54 o 
   3   4  18      662.62      677.63     39.62 o 
   4   4  18        7.69       16.52     19.23 o 
   5   4  18        0.04        9.34     19.84 o 
   6   4  18        6.25      -17.92     18.39 o 
   7   4  18       50.44       25.74     21.01 o 
   8   4  18        1.21      -14.13     20.82 o 
   9   4  18       78.60       72.81     27.67 o 
  10   4  18       17.17      -26.23     33.97 o 
  11   4  18       11.58        9.70     69.94 o 
  12   4  18       13.28       18.14     55.31 o 
   1   5  18      104.53       88.36     16.14 o 
   2   5  18       60.85       39.93     19.43 o 
   3   5  18      268.18      236.64     24.21 o 
   4   5  18       26.07        4.60     18.85 o 
   5   5  18        1.44       23.12     20.15 o 
   6   5  18        9.46        8.99     19.84 o 
   7   5  18       26.00       28.03     22.77 o 
   8   5  18       37.59       41.10     24.17 o 
   9   5  18       54.34       71.44     25.72 o 
  10   5  18        2.44       14.05     47.08 o 
  11   5  18       84.22       80.77     44.57 o 
  12   5  18        4.37      -42.30     77.96 o 
   0   6  18       97.66       74.92     34.49 o 
   1   6  18       88.81       68.44     20.01 o 
   2   6  18       80.31       70.84     20.20 o 
   3   6  18        4.19       19.10     19.30 o 
   4   6  18        1.66       23.99     20.60 o 
   5   6  18        3.90        3.82     20.48 o 
   6   6  18       25.52       13.35     25.04 o 
   7   6  18        2.92       10.88     22.99 o 
   8   6  18       14.02       55.24     25.53 o 
   9   6  18       58.54       45.98     26.53 o 
  10   6  18       23.32       30.39     33.99 o 
  11   6  18        0.27      -36.15     36.15 o 
   1   7  18       11.78       12.88     19.49 o 
   2   7  18       33.47       16.66     21.18 o 
   3   7  18       61.06        8.87     21.08 o 
   4   7  18       47.71       29.14     21.54 o 
   5   7  18       13.75       12.02     29.95 o 
   6   7  18       13.72       27.79     25.31 o 
   7   7  18       20.52       10.15     23.96 o 
   8   7  18        5.12       32.68     26.51 o 
   9   7  18       61.38       90.86     29.19 o 
  10   7  18       25.69       60.89     56.99 o 
   0   8  18        5.83       23.91     28.74 o 
   1   8  18        3.94       17.33     21.47 o 
   2   8  18       33.45       14.61     22.27 o 
   3   8  18       25.61       22.71     21.47 o 
   4   8  18        0.09       32.11     24.98 o 
   5   8  18        4.81       10.19     25.43 o 
   6   8  18        4.14      -25.96     25.96 o 
   7   8  18        8.37       65.46     29.85 o 
   8   8  18       34.03      100.08     32.90 o 
   9   8  18       19.04       97.55     33.47 o 
   1   9  18        0.64      -30.27     31.43 o 
   2   9  18        0.64       25.63     25.58 o 
   3   9  18       13.52       -0.20     28.16 o 
   4   9  18        1.09       49.54     29.74 o 
   5   9  18       78.77       86.80     31.07 o 
   6   9  18        2.47       18.57     29.62 o 
   7   9  18        0.21       -6.50     29.13 o 
   8   9  18        6.53      -24.04     48.83 o 
   0  10  18        6.79       82.61     89.61 o 
   1  10  18      106.82      150.02     30.76 o 
   2  10  18       12.15       17.89     39.45 o 
   3  10  18        5.02      -10.81     54.87 o 
   4  10  18       68.12      105.18     32.93 o 
   5  10  18       40.24       62.59     38.19 o 
   1  11  18        0.01      -19.01     37.62 o 
   1   1  19      441.51      485.63     27.07 o 
   2   1  19       57.82       46.77     18.43 o 
   3   1  19      311.88      311.13     23.54 o 
   4   1  19        9.43      -16.34     16.34 o 
   5   1  19      493.54      529.40     27.57 o 
   6   1  19       14.28       -3.12     20.59 o 
   7   1  19      135.54      127.37     22.34 o 
   8   1  19      499.27      585.95     72.32 o 
   9   1  19       46.85       45.57     31.60 o 
  10   1  19      537.07      527.27     48.06 o 
  11   1  19        2.02      -12.57     36.59 o 
  12   1  19      383.03      327.50     52.22 o 
  13   1  19       38.56      -12.50     59.51 o 
   0   2  19      985.50     1037.35     51.09 o 
   1   2  19      104.85      108.26     20.54 o 
   2   2  19       30.93       20.78     17.43 o 
   3   2  19       10.85       -8.34     16.16 o 
   4   2  19      332.07      290.77     22.85 o 
   5   2  19      499.77      517.97     34.85 o 
   6   2  19      307.76      291.76     28.33 o 
   7   2  19       26.97       53.24     20.63 o 
   8   2  19        5.65       27.94     24.83 o 
   9   2  19        5.65       -7.09     38.58 o 
  10   2  19        3.82       12.75     32.66 o 
  11   2  19       80.61       40.44     43.90 o 
  12   2  19       19.10       41.39     42.96 o 
  13   2  19       99.72       -2.28     49.39 o 
   1   3  19       12.61       -0.24     16.61 o 
   2   3  19     1494.82     1521.13     41.36 o 
   3   3  19      125.38      137.99     19.23 o 
   4   3  19        6.79       11.55     14.88 o 
   5   3  19       75.47       55.92     22.92 o 
   6   3  19       82.53       54.32     21.33 o 
   7   3  19      105.18       91.94     25.19 o 
   8   3  19      223.23      229.67     44.47 o 
   9   3  19       56.02       53.06     32.38 o 
  10   3  19       15.26      -14.11     40.68 o 
  11   3  19        3.01       11.62     47.84 o 
  12   3  19       35.14        1.32     47.50 o 
  13   3  19        0.58      -54.52     67.04 o 
   0   4  19     1005.06     1033.76     56.10 o 
   1   4  19       66.72      104.17     18.74 o 
   2   4  19     1118.66     1088.64     47.95 o 
   3   4  19      112.03      116.61     24.11 o 
   4   4  19      661.20      626.64     34.31 o 
   5   4  19      242.92      220.98     25.48 o 
   6   4  19       63.17       63.16     23.89 o 
   7   4  19        8.42       18.53     22.56 o 
   8   4  19       18.38       -2.93     29.56 o 
   9   4  19        1.09       50.17     31.45 o 
  10   4  19       52.93       25.15     36.90 o 
  11   4  19       56.26       -6.12     46.52 o 
  12   4  19       55.90       62.89     38.63 o 
   1   5  19       50.93       29.75     17.24 o 
   2   5  19      482.47      448.59     28.98 o 
   3   5  19       32.51       70.03     21.01 o 
   4   5  19       40.90       24.43     21.41 o 
   5   5  19       21.04       -5.55     20.53 o 
   6   5  19      143.17      100.64     25.93 o 
   7   5  19        3.50      -20.92     22.51 o 
   8   5  19        4.54       26.61     23.67 o 
   9   5  19       15.09       32.71     36.03 o 
  10   5  19        2.19        2.42     32.94 o 
  11   5  19       14.78       55.05     42.38 o 
  12   5  19        1.65        6.67     56.68 o 
   0   6  19       78.90       71.70     30.51 o 
   1   6  19        3.71      -10.39     23.03 o 
   2   6  19      621.05      687.16     34.11 o 
   3   6  19      337.12      276.40     27.54 o 
   4   6  19      282.53      307.39     27.94 o 
   5   6  19       57.92       52.10     24.30 o 
   6   6  19      100.99      178.67     32.50 o 
   7   6  19       21.06       34.93     25.51 o 
   8   6  19       83.53       78.88     28.08 o 
   9   6  19        4.77       38.50     34.44 o 
  10   6  19       54.80       16.10     37.74 o 
  11   6  19       13.13      -66.89     66.89 o 
   1   7  19        0.08      -14.05     20.20 o 
   2   7  19       27.92       -7.24     20.99 o 
   3   7  19        0.71        7.76     21.78 o 
   4   7  19        2.36       -4.33     21.28 o 
   5   7  19       78.53       71.12     27.43 o 
   6   7  19       82.49       68.02     27.40 o 
   7   7  19       38.20       49.36     26.56 o 
   8   7  19        2.27      -11.31     24.75 o 
   9   7  19        0.37       71.79     29.45 o 
  10   7  19        3.42       14.88     46.85 o 
   0   8  19      482.35      414.21     79.70 o 
   1   8  19       41.32       -2.92     23.85 o 
   2   8  19      412.25      469.86     34.85 o 
   3   8  19       91.58      109.72     27.11 o 
   4   8  19      456.17      416.79     43.72 o 
   5   8  19       47.81       44.66     27.45 o 
   6   8  19      702.97      754.26     52.49 o 
   7   8  19        0.27       14.78     38.93 o 
   8   8  19      187.92      252.18     39.72 o 
   9   8  19        5.68       14.01     44.38 o 
   1   9  19       45.92       19.42     35.34 o 
   2   9  19        5.70       24.53     25.92 o 
   3   9  19       30.86       56.99     28.44 o 
   4   9  19       31.55       33.97     29.09 o 
   5   9  19       44.87       26.47     30.02 o 
   6   9  19        5.33       35.91     30.58 o 
   7   9  19        3.04      -10.70     36.19 o 
   0  10  19       94.87      143.53     46.29 o 
   1  10  19       95.20       76.29     29.47 o 
   2  10  19       18.01        5.28     29.77 o 
   3  10  19       61.15       57.24     32.14 o 
   4  10  19       64.73       56.83     32.56 o 
   5  10  19       40.45       83.83     45.49 o 
   0   0  20      312.63      322.16     40.61 o 
   1   0  20       64.62       49.29     21.07 o 
   2   0  20      732.62      700.62     36.84 o 
   3   0  20      172.85      171.37     25.17 o 
   4   0  20      232.70      200.68     29.00 o 
   5   0  20      921.37      954.44     55.14 o 
   6   0  20      639.44      652.74     42.95 o 
   7   0  20      272.06      294.97     62.49 o 
   8   0  20      160.37       75.63     92.79 o 
   9   0  20      170.76      111.65     52.05 o 
  10   0  20       51.29       -9.67     66.98 o 
  11   0  20       91.77      131.47     61.11 o 
  12   0  20      547.25      441.53     86.86 o 
  13   0  20        5.53        7.79     67.84 o 
   1   1  20       71.66       88.97     19.64 o 
   2   1  20       16.60       16.98     18.09 o 
   3   1  20       17.59        4.06     17.35 o 
   4   1  20      143.11      167.05     26.27 o 
   5   1  20       15.12        5.00     17.48 o 
   6   1  20        8.11      -21.93     21.93 o 
   7   1  20       37.91       35.10     20.49 o 
   8   1  20       10.35      -29.25     32.09 o 
   9   1  20       22.92       92.82     33.45 o 
  10   1  20       10.09        5.35     35.93 o 
  11   1  20        9.75       23.70     38.16 o 
  12   1  20       32.07       35.91     47.95 o 
  13   1  20        1.50       -4.90     49.08 o 
   0   2  20       27.00       44.16     26.13 o 
   1   2  20        5.49      -16.93     16.93 o 
   2   2  20      240.50      266.43     24.14 o 
   3   2  20       46.03       71.77     19.12 o 
   4   2  20      485.35      524.44     32.11 o 
   5   2  20      121.38      134.02     28.99 o 
   6   2  20      448.04      459.95     39.17 o 
   7   2  20       10.79        5.41     21.89 o 
   8   2  20      409.58      481.40     44.34 o 
   9   2  20       26.45       14.04     29.38 o 
  10   2  20      131.74       90.69     41.44 o 
  11   2  20       10.51       31.09     48.90 o 
  12   2  20      264.83      195.61     63.68 o 
   1   3  20      143.08      127.66     20.82 o 
   2   3  20       63.93       46.28     18.22 o 
   3   3  20       63.50       26.13     18.13 o 
   4   3  20        3.34       12.93     21.84 o 
   5   3  20        2.38        6.17     21.85 o 
   6   3  20       24.03       20.33     22.66 o 
   7   3  20       52.63      114.27     25.22 o 
   8   3  20      100.61      114.79     25.30 o 
   9   3  20       15.00       17.48     35.12 o 
  10   3  20       86.06       35.10     34.51 o 
  11   3  20       13.33      -26.73     32.87 o 
  12   3  20      107.27      125.39     52.09 o 
   0   4  20      318.42      354.65     33.94 o 
   1   4  20      150.63      146.13     20.80 o 
   2   4  20       47.43       54.58     19.02 o 
   3   4  20      266.77      297.61     29.31 o 
   4   4  20      105.00      115.95     23.15 o 
   5   4  20        1.32       22.29     21.49 o 
   6   4  20       31.22        6.21     22.52 o 
   7   4  20       12.51        1.80     23.01 o 
   8   4  20      137.41      111.48     32.66 o 
   9   4  20       19.99       23.05     39.97 o 
  10   4  20       54.27      102.14     43.63 o 
  11   4  20        1.98       29.29     41.38 o 
  12   4  20       32.20       18.84     38.68 o 
   1   5  20        1.80       27.58     19.87 o 
   2   5  20       20.92       -8.09     20.28 o 
   3   5  20        0.00       23.20     21.92 o 
   4   5  20      169.12      169.86     25.51 o 
   5   5  20      132.10       98.52     24.96 o 
   6   5  20       47.36       33.92     23.35 o 
   7   5  20       29.14       36.73     30.87 o 
   8   5  20       29.00       16.38     23.99 o 
   9   5  20        1.04       47.31     35.18 o 
  10   5  20       46.95       48.51     41.41 o 
  11   5  20        7.41       39.58     42.58 o 
   0   6  20        0.46       14.47     40.58 o 
   1   6  20       34.54       21.04     22.03 o 
   2   6  20       21.37      -14.06     21.25 o 
   3   6  20       64.93       47.31     22.76 o 
   4   6  20        8.61       38.64     31.51 o 
   5   6  20       98.05       77.24     25.81 o 
   6   6  20      174.16      185.42     28.51 o 
   7   6  20       23.27       13.51     27.30 o 
   8   6  20       29.51       26.37     39.91 o 
   9   6  20        0.27      -21.11     37.36 o 
  10   6  20       43.78       33.58     71.77 o 
   1   7  20        4.46      -12.09     21.25 o 
   2   7  20       42.11       24.82     23.15 o 
   3   7  20       11.35        3.19     22.28 o 
   4   7  20        2.12      -10.37     39.62 o 
   5   7  20       42.60       13.32     26.45 o 
   6   7  20        8.99      -26.08     26.08 o 
   7   7  20        0.34      -19.49     26.98 o 
   8   7  20        0.05      -26.78     26.78 o 
   9   7  20        0.22       -6.55     44.24 o 
   0   8  20      124.17      152.35     47.50 o 
   1   8  20       14.41      -23.61     23.61 o 
   2   8  20       42.77       26.29     26.23 o 
   3   8  20        0.35        4.84     26.74 o 
   4   8  20       35.43        9.17     27.77 o 
   5   8  20        4.31        6.15     28.67 o 
   6   8  20       10.26        4.60     37.77 o 
   7   8  20        0.07       11.89     34.42 o 
   8   8  20        1.53       16.48     30.97 o 
   1   9  20       38.57        0.04     26.81 o 
   2   9  20        3.76      -18.10     26.51 o 
   3   9  20       11.66        8.51     28.30 o 
   4   9  20       24.32       50.72     31.26 o 
   5   9  20       17.43      -28.54     39.30 o 
   6   9  20       19.51       64.97     32.87 o 
   0  10  20      307.27      300.34     56.31 o 
   1  10  20        4.75      -25.96     25.96 o 
   2  10  20      114.25       33.61     31.68 o 
   3  10  20       10.40       25.13     30.67 o 
   1   1  21        7.21        8.87     18.64 o 
   2   1  21       46.73       44.88     19.18 o 
   3   1  21       56.65       24.27     19.22 o 
   4   1  21      140.71      108.59     20.92 o 
   5   1  21       50.29       55.95     17.93 o 
   6   1  21       58.97       51.66     22.38 o 
   7   1  21      142.27      111.35     30.77 o 
   8   1  21        0.10      -24.33     33.65 o 
   9   1  21      108.36      121.54     39.22 o 
  10   1  21        4.73      -27.34     35.20 o 
  11   1  21      218.71      250.35     53.47 o 
  12   1  21      113.73      184.18     53.00 o 
   0   2  21     1010.85     1033.25     54.69 o 
   1   2  21      921.35     1000.13     37.74 o 
   2   2  21      404.86      368.08     27.10 o 
   3   2  21      664.24      707.51     32.69 o 
   4   2  21       39.79       37.50     18.32 o 
   5   2  21      277.05      238.32     30.22 o 
   6   2  21       87.41       62.58     24.22 o 
   7   2  21       38.13       48.63     23.89 o 
   8   2  21       20.57       15.80     28.23 o 
   9   2  21        8.00        0.31     29.61 o 
  10   2  21       70.68      112.88     44.45 o 
  11   2  21       24.58       50.34     43.93 o 
  12   2  21       81.61      117.56     52.00 o 
   1   3  21        0.15        0.09     17.86 o 
   2   3  21       25.76       -4.41     17.71 o 
   3   3  21      224.08      213.42     24.74 o 
   4   3  21        0.24       14.62     22.31 o 
   5   3  21       46.98       51.63     24.19 o 
   6   3  21       41.08       34.18     24.24 o 
   7   3  21        0.02       14.87     23.31 o 
   8   3  21        8.70       22.32     30.99 o 
   9   3  21       76.07       19.22     34.76 o 
  10   3  21       75.21       58.76     35.49 o 
  11   3  21       65.87       45.26     36.15 o 
  12   3  21       13.35       -2.96     48.01 o 
   0   4  21      402.98      399.90     36.01 o 
   1   4  21      301.50      357.55     25.07 o 
   2   4  21      156.83      157.12     26.00 o 
   3   4  21      662.84      670.00     38.20 o 
   4   4  21        3.26      -17.83     21.95 o 
   5   4  21      154.92      153.69     26.93 o 
   6   4  21        8.66       26.45     23.22 o 
   7   4  21       73.83       73.60     26.29 o 
   8   4  21        7.53        7.94     24.27 o 
   9   4  21       18.67       99.36     43.96 o 
  10   4  21       28.83       -5.89     52.39 o 
  11   4  21       42.83       37.72     48.88 o 
   1   5  21        0.03        4.74     21.68 o 
   2   5  21       68.78       90.20     23.32 o 
   3   5  21      385.64      389.44     33.84 o 
   4   5  21        0.96      -23.87     23.87 o 
   5   5  21      138.19      113.43     25.68 o 
   6   5  21        4.24      -20.04     26.31 o 
   7   5  21       34.53       24.56     25.39 o 
   8   5  21        2.64       20.54     36.98 o 
   9   5  21       49.65      125.72     64.03 o 
  10   5  21      131.52      160.11     46.87 o 
  11   5  21        0.61      -27.71     41.36 o 
   0   6  21        1.00      -21.85     34.19 o 
   1   6  21      100.30       55.86     26.03 o 
   2   6  21        0.05      -17.08     23.16 o 
   3   6  21      615.33      602.61     38.18 o 
   4   6  21       11.86       33.57     22.93 o 
   5   6  21      171.67      175.56     29.07 o 
   6   6  21        7.49       22.59     24.87 o 
   7   6  21       68.96       63.12     28.30 o 
   8   6  21       34.91       80.93     29.84 o 
   9   6  21      128.15      216.19     49.73 o 
  10   6  21        0.02      -10.07     58.05 o 
   1   7  21        8.12        7.29     24.25 o 
   2   7  21        9.99      -25.20     25.20 o 
   3   7  21       19.14       -7.68     22.68 o 
   4   7  21       44.85       19.82     24.74 o 
   5   7  21      105.10       87.91     31.36 o 
   6   7  21        1.08      -27.09     27.09 o 
   7   7  21        1.04      -20.34     54.20 o 
   8   7  21        0.59       25.27     36.92 o 
   9   7  21        2.89       46.48     70.68 o 
   0   8  21        2.10      -41.33     41.33 o 
   1   8  21        0.53      -24.93     24.93 o 
   2   8  21       47.07       46.79     40.98 o 
   3   8  21       53.18       36.28     28.75 o 
   4   8  21       19.27        7.43     28.32 o 
   5   8  21      167.30      269.47     47.73 o 
   6   8  21       13.65       -7.58     31.13 o 
   7   8  21        8.04       26.58     49.78 o 
   1   9  21        5.35       -6.24     27.25 o 
   2   9  21       11.85       15.42     28.07 o 
   3   9  21       32.83       25.89     29.63 o 
   4   9  21        0.67      -11.11     30.56 o 
   5   9  21        6.78       38.16     33.08 o 
   0  10  21        0.16        7.88     43.84 o 
   1  10  21       40.67      -24.91     38.59 o 
   2  10  21      159.26      121.29     56.47 o 
   0   0  22      112.47      103.35     34.38 o 
   1   0  22      713.81      703.19     42.41 o 
   2   0  22      130.24      123.12     25.39 o 
   3   0  22      673.93      608.39     36.77 o 
   4   0  22      113.81       96.67     26.42 o 
   5   0  22      929.31     1015.25     58.85 o 
   6   0  22      255.03      264.18     59.80 o 
   7   0  22        2.42      -52.92     57.23 o 
   8   0  22        4.90      -63.23     75.57 o 
   9   0  22       15.36      -19.68     50.53 o 
  10   0  22       30.14      115.55     64.82 o 
  11   0  22       94.49      123.81     87.79 o 
  12   0  22       19.54        2.79     77.79 o 
   1   1  22        5.72      -10.13     18.35 o 
   2   1  22       12.56       -4.50     18.94 o 
   3   1  22        3.68        8.78     18.54 o 
   4   1  22        0.10       -5.72     18.30 o 
   5   1  22        0.08       15.57     18.89 o 
   6   1  22       30.51        0.51     21.82 o 
   7   1  22        0.40       -2.10     28.36 o 
   8   1  22        6.36       85.92     36.77 o 
   9   1  22       42.54       -8.65     36.69 o 
  10   1  22       16.55      -19.18     38.34 o 
  11   1  22       12.88      -40.89     44.04 o 
  12   1  22        1.40      -46.01     46.01 o 
   0   2  22      487.45      546.82     43.83 o 
   1   2  22      563.03      607.43     31.91 o 
   2   2  22       67.83      104.79     23.73 o 
   3   2  22      453.10      509.57     29.88 o 
   4   2  22       66.24       62.49     21.00 o 
   5   2  22      474.83      533.45     38.33 o 
   6   2  22      303.50      275.55     35.02 o 
   7   2  22        6.20       11.06     25.60 o 
   8   2  22       57.76       38.17     31.34 o 
   9   2  22        0.07      -12.75     30.23 o 
  10   2  22       57.45      108.57     46.66 o 
  11   2  22       85.87       36.01     46.58 o 
  12   2  22       54.93      159.34     54.36 o 
   1   3  22       23.68       17.81     19.12 o 
   2   3  22      194.07      157.01     22.60 o 
   3   3  22       34.35       -6.21     23.11 o 
   4   3  22       57.64       25.38     24.09 o 
   5   3  22       19.28       30.84     26.65 o 
   6   3  22      181.24      223.86     29.28 o 
   7   3  22        9.50        1.40     23.44 o 
   8   3  22       27.51       60.00     39.18 o 
   9   3  22      140.79      124.14     44.07 o 
  10   3  22       38.51       19.84     39.25 o 
  11   3  22       67.04       57.07     50.05 o 
   0   4  22      712.05      714.75     64.03 o 
   1   4  22       29.81       21.65     21.74 o 
   2   4  22       96.63       95.43     24.58 o 
   3   4  22       58.09       85.24     25.13 o 
   4   4  22      285.60      239.46     30.47 o 
   5   4  22      169.19      173.07     28.00 o 
   6   4  22       43.94       -0.75     23.66 o 
   7   4  22       78.56       58.56     26.33 o 
   8   4  22       18.20       22.67     29.13 o 
   9   4  22        2.22        1.56     71.86 o 
  10   4  22        8.88      -38.98     38.98 o 
  11   4  22       46.44       78.64     38.51 o 
   1   5  22        0.21       -7.56     21.13 o 
   2   5  22      146.25      108.79     24.76 o 
   3   5  22       80.78       20.58     23.11 o 
   4   5  22       13.98      -20.98     20.98 o 
   5   5  22        7.83      -20.59     22.33 o 
   6   5  22       13.65       22.14     24.32 o 
   7   5  22       10.06      -23.54     23.54 o 
   8   5  22       16.59       31.93     29.24 o 
   9   5  22       79.11       25.52     41.52 o 
  10   5  22        0.05       -6.10     49.09 o 
   0   6  22      108.93       67.35     40.48 o 
   1   6  22        8.94       15.95     27.83 o 
   2   6  22       33.85       14.35     25.84 o 
   3   6  22        0.20      -13.54     32.09 o 
   4   6  22      125.80      122.73     29.55 o 
   5   6  22       99.22       66.16     26.89 o 
   6   6  22       24.12       55.77     27.61 o 
   7   6  22       24.39        4.75     38.06 o 
   8   6  22        2.58       16.78     27.69 o 
   9   6  22        0.14       26.06     52.29 o 
   1   7  22       11.81       14.12     26.17 o 
   2   7  22       31.46       -1.94     31.23 o 
   3   7  22       24.54      -22.79     25.90 o 
   4   7  22        2.43       20.34     28.33 o 
   5   7  22        9.18       22.94     29.72 o 
   6   7  22       32.48        3.92     63.62 o 
   7   7  22       15.98       27.16     29.90 o 
   8   7  22       18.67       69.94     40.56 o 
   0   8  22       77.92       57.26     42.67 o 
   1   8  22       10.60      -19.97     25.53 o 
   2   8  22       59.80       34.23     29.34 o 
   3   8  22       26.26       17.47     29.36 o 
   4   8  22       36.93        1.26     30.61 o 
   5   8  22       10.80       13.16     32.91 o 
   6   8  22       15.51       34.99     34.13 o 
   7   8  22       33.64       73.62     35.12 o 
   1   9  22       64.00        0.93     29.87 o 
   2   9  22        3.90       18.39     33.46 o 
   3   9  22       16.52       25.98     31.00 o 
   4   9  22        0.13       23.93     32.17 o 
   1   1  23       34.10       -7.92     18.97 o 
   2   1  23       50.58       43.11     20.46 o 
   3   1  23       25.52       13.92     19.70 o 
   4   1  23        8.56       -4.26     18.03 o 
   5   1  23       23.11       43.36     23.02 o 
   6   1  23       45.49       38.11     26.04 o 
   7   1  23       93.59      116.28     39.47 o 
   8   1  23       26.73      -34.57     34.57 o 
   9   1  23       32.90       71.72     41.42 o 
  10   1  23        4.70      -29.32     41.30 o 
  11   1  23        0.19       -4.80     78.76 o 
   0   2  23        8.69       45.04     29.17 o 
   1   2  23      136.96      155.72     23.61 o 
   2   2  23      211.50      206.77     24.71 o 
   3   2  23       10.47       -9.81     18.84 o 
   4   2  23       66.34       87.72     26.91 o 
   5   2  23        8.73       31.62     25.47 o 
   6   2  23      171.37      142.84     28.09 o 
   7   2  23       72.05       71.43     29.79 o 
   8   2  23        0.87       17.97     31.31 o 
   9   2  23        1.78        4.77     36.31 o 
  10   2  23        3.01       14.20     66.09 o 
  11   2  23       24.34      -10.05     56.46 o 
   1   3  23       40.81       19.51     20.16 o 
   2   3  23        1.80      -19.83     19.83 o 
   3   3  23       57.95       70.06     26.84 o 
   4   3  23       15.50        8.36     24.04 o 
   5   3  23       36.43       18.46     25.32 o 
   6   3  23        3.68       19.46     25.24 o 
   7   3  23        3.90        5.07     26.60 o 
   8   3  23        0.52      -35.63     35.63 o 
   9   3  23       29.99        4.09     33.13 o 
  10   3  23       36.68       -4.65     36.33 o 
  11   3  23        0.00       40.17     47.38 o 
   0   4  23      196.67      229.36     33.80 o 
   1   4  23       36.46       36.75     23.80 o 
   2   4  23      154.10      165.67     27.64 o 
   3   4  23       19.39       42.68     24.66 o 
   4   4  23      305.86      347.55     34.00 o 
   5   4  23       25.38        8.66     24.99 o 
   6   4  23      243.78      267.27     36.60 o 
   7   4  23        8.67        1.05     25.69 o 
   8   4  23       81.58       79.16     37.35 o 
   9   4  23        0.14      -35.66     35.66 o 
  10   4  23       20.56      -30.98     41.87 o 
   1   5  23        3.45       13.23     25.39 o 
   2   5  23       30.98       22.12     24.52 o 
   3   5  23        6.64       16.08     23.90 o 
   4   5  23       26.54       -1.71     23.80 o 
   5   5  23        9.67       10.26     25.02 o 
   6   5  23        8.06      -23.20     23.20 o 
   7   5  23       34.57       35.58     29.88 o 
   8   5  23        0.01      -12.07     54.88 o 
   9   5  23        1.51      -55.67     59.51 o 
  10   5  23       37.09       -9.33     66.57 o 
   0   6  23      123.96      173.80     46.83 o 
   1   6  23        3.93      -24.58     24.58 o 
   2   6  23       55.44       26.83     28.33 o 
   3   6  23       20.56       -4.19     26.45 o 
   4   6  23      368.65      383.47     40.58 o 
   5   6  23       23.61       37.14     27.84 o 
   6   6  23       98.60       81.26     31.17 o 
   7   6  23       31.89       61.98     29.80 o 
   8   6  23      136.04      203.46     62.80 o 
   9   6  23        2.69      -11.72     89.17 o 
   1   7  23        6.36      -26.52     26.52 o 
   2   7  23        5.04      -12.83     26.10 o 
   3   7  23        1.19      -26.31     26.31 o 
   4   7  23       12.56      -18.32     28.21 o 
   5   7  23       11.80       15.18     30.76 o 
   6   7  23       55.48      -15.81     31.37 o 
   7   7  23        0.23      -20.40     39.41 o 
   8   7  23        5.13       75.57     60.01 o 
   0   8  23        0.15      -47.33     54.85 o 
   1   8  23       47.16      -26.13     37.75 o 
   2   8  23       43.07       18.36     28.58 o 
   3   8  23       65.94       29.60     63.27 o 
   4   8  23       74.40       77.85     33.91 o 
   5   8  23       73.71       39.37     32.73 o 
   6   8  23       67.87       61.08     35.20 o 
   1   9  23        0.67      -28.22     28.22 o 
   2   9  23        0.65       -8.00     37.99 o 
   3   9  23        3.83       -6.78     32.16 o 
   0   0  24      670.99      652.19     66.76 o 
   1   0  24        8.15        0.47     22.77 o 
   2   0  24     1948.00     2206.87     61.99 o 
   3   0  24       28.63       28.88     26.34 o 
   4   0  24      767.80      806.33     52.12 o 
   5   0  24      220.13      161.73     40.58 o 
   6   0  24       16.33       27.78     70.57 o 
   7   0  24        4.12      -40.29    100.57 o 
   8   0  24      183.10      301.49     86.68 o 
   9   0  24        9.45        7.69     57.94 o 
  10   0  24      184.02      203.25     72.62 o 
  11   0  24        8.90      -66.21     85.57 o 
   1   1  24        6.95       -4.15     19.91 o 
   2   1  24      103.19      105.89     22.96 o 
   3   1  24       21.95       31.96     20.94 o 
   4   1  24       29.58       35.51     21.21 o 
   5   1  24       65.60       89.93     25.32 o 
   6   1  24        0.36        5.77     30.96 o 
   7   1  24        1.63      -16.42     36.78 o 
   8   1  24        0.16        6.37     36.26 o 
   9   1  24        1.44      -25.50     40.26 o 
  10   1  24        1.43      -43.25     43.25 o 
  11   1  24        0.79       15.64     72.18 o 
   0   2  24      180.95      240.07     36.33 o 
   1   2  24        3.42       -2.53     19.98 o 
   2   2  24      372.31      466.75     30.77 o 
   3   2  24      250.46      271.94     28.60 o 
   4   2  24      250.30      278.16     33.74 o 
   5   2  24      107.48      166.82     31.13 o 
   6   2  24       16.39       -5.23     30.96 o 
   7   2  24        5.80       16.98     30.58 o 
   8   2  24       71.09       38.55     34.16 o 
   9   2  24       12.28      -13.95     41.69 o 
  10   2  24       41.18       14.42     46.68 o 
  11   2  24       20.06       53.97     48.80 o 
   1   3  24       23.70       22.81     20.52 o 
   2   3  24       92.61       94.69     27.26 o 
   3   3  24       31.12       10.63     25.41 o 
   4   3  24       92.57       92.79     28.61 o 
   5   3  24       33.94       36.63     30.33 o 
   6   3  24        0.33       -8.19     24.28 o 
   7   3  24        2.79       23.67     33.12 o 
   8   3  24        7.44      -32.43     50.21 o 
   9   3  24       17.39       58.83     37.33 o 
  10   3  24        3.35       23.74     37.90 o 
   0   4  24       37.75       38.83     32.06 o 
   1   4  24      114.76      146.67     38.44 o 
   2   4  24       18.64       24.32     23.95 o 
   3   4  24      708.84      745.63     42.75 o 
   4   4  24      146.24      148.26     32.19 o 
   5   4  24        0.35        6.60     24.93 o 
   6   4  24       49.83       37.80     26.86 o 
   7   4  24       10.30       11.52     29.95 o 
   8   4  24       15.76      -15.59     37.77 o 
   9   4  24        0.04      -49.56     49.56 o 
  10   4  24        6.02        8.80     57.75 o 
   1   5  24       23.17      -25.71     26.33 o 
   2   5  24        2.39      -19.19     26.13 o 
   3   5  24       48.11       20.09     24.92 o 
   4   5  24       63.15       54.23     26.56 o 
   5   5  24       15.57      -25.10     25.10 o 
   6   5  24        9.94      -22.45     26.26 o 
   7   5  24       18.40       18.38     28.18 o 
   8   5  24        0.30       -2.48     48.59 o 
   9   5  24        8.93      -19.44     78.12 o 
   0   6  24       39.45      -16.12     38.52 o 
   1   6  24       43.03       63.25     34.97 o 
   2   6  24        2.51      -26.59     26.59 o 
   3   6  24       71.82       40.04     32.22 o 
   4   6  24        9.55      -20.40     28.63 o 
   5   6  24       46.56       26.07     32.29 o 
   6   6  24       15.82       35.35     31.63 o 
   7   6  24       12.83       48.25     31.89 o 
   8   6  24       15.67       -7.39     65.12 o 
   1   7  24        2.69      -11.18     28.31 o 
   2   7  24       11.64      -21.15     28.78 o 
   3   7  24        2.96       18.14     30.34 o 
   4   7  24       16.57       23.10     32.42 o 
   5   7  24       13.14       26.63     32.72 o 
   6   7  24       13.20      -16.25     31.74 o 
   7   7  24        3.09       51.94     49.20 o 
   0   8  24       19.69      -10.93     39.40 o 
   1   8  24        7.37      -37.39     44.60 o 
   2   8  24        4.22      -20.21     38.43 o 
   3   8  24       17.70        6.96     31.26 o 
   4   8  24        0.63       21.66     32.81 o 
   5   8  24       16.89       54.95     34.82 o 
   1   9  24        0.03      -35.98     35.98 o 
   1   1  25      230.56      194.41     27.41 o 
   2   1  25       21.41       22.57     20.27 o 
   3   1  25      102.07       86.11     21.77 o 
   4   1  25       28.25       48.26     23.40 o 
   5   1  25       13.04       24.32     22.19 o 
   6   1  25       52.50       25.56     32.50 o 
   7   1  25       41.96      -22.41     55.66 o 
   8   1  25        1.71      -28.74     38.75 o 
   9   1  25       24.85      -12.31     42.89 o 
  10   1  25        0.60      -44.63     44.63 o 
   0   2  25       15.57      -18.77     28.40 o 
   1   2  25        1.91       14.12     20.98 o 
   2   2  25       27.90        4.95     21.17 o 
   3   2  25        0.09       24.88     26.26 o 
   4   2  25      115.36      112.85     29.72 o 
   5   2  25        1.14       -5.29     25.85 o 
   6   2  25        0.22      -31.62     31.62 o 
   7   2  25        4.24       -1.76     32.96 o 
   8   2  25       12.83      -33.34     33.34 o 
   9   2  25        0.12       17.49     44.02 o 
  10   2  25       22.55      -14.11     45.93 o 
   1   3  25       52.87       56.65     27.04 o 
   2   3  25       37.18      -10.11     25.56 o 
   3   3  25       31.62       52.16     27.50 o 
   4   3  25       61.36       80.06     27.82 o 
   5   3  25        3.33      -25.29     25.29 o 
   6   3  25        1.20      -33.92     33.92 o 
   7   3  25       29.17       23.36     39.35 o 
   8   3  25        3.65      -16.73     50.37 o 
   9   3  25       36.07       33.29     36.99 o 
  10   3  25        0.13        1.68     46.84 o 
   0   4  25        0.04       14.64     40.07 o 
   1   4  25      181.61      170.99     31.71 o 
   2   4  25        0.63       18.68     25.28 o 
   3   4  25      192.74      189.90     31.33 o 
   4   4  25        7.61       -8.23     25.82 o 
   5   4  25       74.08       46.08     32.92 o 
   6   4  25       14.47       34.77     28.68 o 
   7   4  25       78.24       30.82     36.81 o 
   8   4  25        2.70      -48.92     48.92 o 
   9   4  25       29.81       -4.86     42.11 o 
   1   5  25        0.89      -27.06     27.06 o 
   2   5  25       53.33       45.90     29.45 o 
   3   5  25        9.19      -14.45     28.44 o 
   4   5  25       23.10       13.99     28.26 o 
   5   5  25       27.06       -1.61     27.35 o 
   6   5  25        9.08      -26.68     27.46 o 
   7   5  25        2.56      -29.95     29.95 o 
   8   5  25        0.27        1.21     49.40 o 
   0   6  25       24.79      -27.26     38.97 o 
   1   6  25      152.63      168.02     34.76 o 
   2   6  25        0.15        5.91     28.25 o 
   3   6  25      268.68      254.27     39.60 o 
   4   6  25        3.18      -12.47     37.25 o 
   5   6  25      174.66      164.65     56.66 o 
   6   6  25       26.49        0.93     30.94 o 
   7   6  25      199.87      272.03     43.45 o 
   1   7  25       10.26      -26.94     26.94 o 
   2   7  25        2.60       -6.99     30.28 o 
   3   7  25        1.82      -23.55     66.14 o 
   4   7  25        3.20      -24.70     31.84 o 
   5   7  25        0.29      -11.53     44.08 o 
   6   7  25        2.96       22.55     39.15 o 
   0   8  25       20.50      -38.36     41.30 o 
   1   8  25      134.97       99.77     35.79 o 
   2   8  25        3.55       -8.43     32.58 o 
   3   8  25      111.21       74.23     53.14 o 
   4   8  25       10.17      -13.33     43.77 o 
   0   0  26       30.16       31.06     43.56 o 
   1   0  26        0.06      -19.24     29.20 o 
   2   0  26        2.78       -0.80     30.27 o 
   3   0  26       32.91        1.60     30.12 o 
   4   0  26       60.86       86.41     39.33 o 
   5   0  26       20.20       33.93     53.00 o 
   6   0  26      242.02      203.79    132.25 o 
   7   0  26      175.03      116.07     64.01 o 
   8   0  26       10.98       52.53    106.69 o 
   9   0  26       39.20       15.88     63.01 o 
  10   0  26       27.14      -35.78    103.91 o 
   1   1  26        2.25        4.37     19.89 o 
   2   1  26       14.54        2.25     19.10 o 
   3   1  26       33.44       37.12     21.35 o 
   4   1  26        2.85       14.69     22.67 o 
   5   1  26        9.33      -25.21     27.75 o 
   6   1  26        0.09      -30.48     35.79 o 
   7   1  26       23.79       12.53     39.68 o 
   8   1  26        0.65       34.01     43.07 o 
   9   1  26        0.04      -39.94     43.16 o 
  10   1  26        0.19      -47.32     47.32 o 
   0   2  26        1.74      -17.14     29.47 o 
   1   2  26       39.70       82.58     23.85 o 
   2   2  26        1.78      -22.33     22.33 o 
   3   2  26       45.06        7.39     26.56 o 
   4   2  26       70.52       38.15     28.64 o 
   5   2  26      140.25      179.21     32.40 o 
   6   2  26       34.53      -33.80     49.10 o 
   7   2  26      261.44      180.27     69.81 o 
   8   2  26        2.41      -33.95     33.95 o 
   9   2  26       44.03       40.50     63.54 o 
   1   3  26        0.37       22.33     25.91 o 
   2   3  26        1.12      -24.90     24.90 o 
   3   3  26       38.82       69.20     29.00 o 
   4   3  26        5.72      -13.49     25.83 o 
   5   3  26       46.16       11.89     27.71 o 
   6   3  26        4.57      -37.56     37.56 o 
   7   3  26       71.36       81.76     42.94 o 
   8   3  26        0.39      -34.18     51.15 o 
   9   3  26        4.95      -17.18     37.20 o 
   0   4  26        3.05      -38.16     38.16 o 
   1   4  26       89.82       73.15     33.52 o 
   2   4  26        2.36        3.22     25.13 o 
   3   4  26        3.05        8.15     27.83 o 
   4   4  26       70.60       81.73     28.89 o 
   5   4  26      143.14       81.70     45.59 o 
   6   4  26        4.08      -13.67     28.82 o 
   7   4  26       98.96      135.21     57.80 o 
   8   4  26        3.38        2.12     69.78 o 
   1   5  26        0.40       13.81     29.29 o 
   2   5  26       23.10      -14.20     29.28 o 
   3   5  26        3.48        5.58     29.37 o 
   4   5  26        7.38       -3.30     38.03 o 
   5   5  26       28.64      -12.51     29.08 o 
   6   5  26        5.69      -35.13     40.56 o 
   7   5  26       17.62       66.35     64.87 o 
   8   5  26        0.64      -40.58     40.58 o 
   0   6  26        9.27      -40.13     40.13 o 
   1   6  26       13.81      -33.15     33.15 o 
   2   6  26       19.30       12.25     31.43 o 
   3   6  26        0.13        3.05     32.43 o 
   4   6  26        5.86       46.27     34.59 o 
   5   6  26        9.93      -31.03     31.03 o 
   6   6  26        0.10       -6.71     43.34 o 
   1   7  26        0.50      -29.88     40.09 o 
   2   7  26        5.60       65.79     35.33 o 
   3   7  26       30.77      -20.55     32.89 o 
   4   7  26        1.14      -42.65     42.65 o 
   5   7  26        3.22       15.22     34.53 o 
   0   8  26       15.04       30.49     50.68 o 
   1   8  26       26.58       33.64     36.36 o 
   1   1  27        2.55      -19.02     19.02 o 
   2   1  27       56.44       73.00     21.14 o 
   3   1  27       32.41       58.33     24.37 o 
   4   1  27      210.81      254.41     30.09 o 
   5   1  27        1.13       13.42     47.30 o 
   6   1  27        0.01        7.81     38.79 o 
   7   1  27        6.65      -10.19     40.79 o 
   8   1  27        0.03      -55.50     55.50 o 
   9   1  27       22.64       27.56     47.99 o 
   0   2  27      186.49      179.40     37.24 o 
   1   2  27       29.07       -1.06     24.39 o 
   2   2  27       81.38       39.69     27.66 o 
   3   2  27        3.44      -24.73     30.73 o 
   4   2  27       69.27       76.87     30.04 o 
   5   2  27        0.74      -27.41     27.45 o 
   6   2  27        0.34      -25.09     33.85 o 
   7   2  27       14.20      -36.99     37.04 o 
   8   2  27        0.00       38.64     44.72 o 
   9   2  27       31.69       18.02     47.80 o 
   1   3  27        0.11      -20.27     25.56 o 
   2   3  27        0.65      -25.44     25.44 o 
   3   3  27       30.44      -26.77     26.77 o 
   4   3  27       70.19       66.28     29.44 o 
   5   3  27        8.36       37.42     30.48 o 
   6   3  27        2.13      -67.16     67.16 o 
   7   3  27        0.27       12.65     42.05 o 
   8   3  27       23.00       16.60     50.34 o 
   0   4  27       79.85       27.21     45.07 o 
   1   4  27       25.62       -2.88     30.71 o 
   2   4  27      148.86      146.22     36.71 o 
   3   4  27       12.38       36.37     32.47 o 
   4   4  27      222.43      281.40     36.87 o 
   5   4  27        8.65      -13.39     43.82 o 
   6   4  27       43.23       42.19     35.16 o 
   7   4  27       20.20       -4.56     49.56 o 
   8   4  27       21.04      -10.39     41.58 o 
   1   5  27        0.17       49.79     31.56 o 
   2   5  27        1.96      -30.01     30.01 o 
   3   5  27       47.34       12.04     49.55 o 
   4   5  27      100.73      140.82     39.85 o 
   5   5  27        0.70      -47.12     47.12 o 
   6   5  27       20.36      -21.61     40.26 o 
   7   5  27        0.54       -0.32     61.11 o 
   0   6  27       76.31      119.91     50.14 o 
   1   6  27       30.12       -6.81     31.83 o 
   2   6  27      194.16      170.08     41.50 o 
   3   6  27        4.49      -23.93     32.80 o 
   4   6  27      187.56      175.19     56.72 o 
   5   6  27        0.39      -38.38     38.38 o 
   1   7  27        4.04      -20.73     33.09 o 
   2   7  27        1.53      -34.14     34.14 o 
   3   7  27        4.21       13.49     36.78 o 
   0   0  28        5.69       62.38     47.07 o 
   1   0  28       52.13       89.84     34.94 o 
   2   0  28        3.02       22.55     33.85 o 
   3   0  28        2.80       -3.44     37.28 o 
   4   0  28       67.79       42.01     58.90 o 
   5   0  28        0.88      -44.71     51.85 o 
   6   0  28        1.10       20.69     62.23 o 
   7   0  28       12.38      -86.13     86.13 o 
   8   0  28       25.39        1.51     77.24 o 
   1   1  28        9.59       18.78     20.75 o 
   2   1  28        1.02      -21.07     21.07 o 
   3   1  28       16.30        6.01     32.08 o 
   4   1  28        2.35       16.29     29.61 o 
   5   1  28        7.27      -18.58     39.94 o 
   6   1  28        2.57       -0.18     39.74 o 
   7   1  28        2.34       -5.82     40.90 o 
   8   1  28        0.03       16.28     83.89 o 
   0   2  28       46.55       91.13     35.58 o 
   1   2  28       56.14       54.95     28.93 o 
   2   2  28       45.17       40.17     28.55 o 
   3   2  28       12.47       -2.52     28.44 o 
   4   2  28       76.17       34.09     28.16 o 
   5   2  28       46.92       82.21     36.66 o 
   6   2  28       14.93      -14.88     34.96 o 
   7   2  28       19.67       23.64     38.11 o 
   8   2  28       12.27       -5.42     44.35 o 
   1   3  28       15.47      -27.72     27.72 o 
   2   3  28       14.93       30.02     29.13 o 
   3   3  28       26.67       -4.31     28.93 o 
   4   3  28       37.33       16.09     30.04 o 
   5   3  28        3.06      -30.96     30.96 o 
   6   3  28        9.95      -62.56     62.56 o 
   7   3  28       10.63       55.13     38.45 o 
   0   4  28       43.70       15.29     57.04 o 
   1   4  28        9.23      -25.33     31.57 o 
   2   4  28       93.42      116.33     40.71 o 
   3   4  28       17.88       35.89     36.92 o 
   4   4  28       32.61       29.27     33.26 o 
   5   4  28       91.87       71.50     47.90 o 
   6   4  28       78.08       85.45     46.24 o 
   7   4  28       51.71       84.28     45.94 o 
   1   5  28        4.25      -30.37     30.37 o 
   2   5  28        2.58      -38.55     38.55 o 
   3   5  28        5.66       -7.02     34.69 o 
   4   5  28        9.81      -34.24     34.24 o 
   5   5  28        4.85      -24.51     35.35 o 
   6   5  28        0.23      -47.68     47.68 o 
   0   6  28       19.27        4.42    101.64 o 
   1   6  28        0.70      -13.70     34.39 o 
   2   6  28        2.81        2.54     36.34 o 
   3   6  28        9.81       74.53     39.09 o 
   4   6  28        0.43      -52.78     66.62 o 
   1   1  29        0.31      -15.42     22.72 o 
   2   1  29        0.07      -12.22     23.82 o 
   3   1  29       12.76        9.03     25.14 o 
   4   1  29        7.12       17.76     38.72 o 
   5   1  29       47.49       13.67     41.21 o 
   6   1  29       62.07       11.22     45.07 o 
   7   1  29       25.31       12.83     53.41 o 
   0   2  29        4.09      -35.44     35.44 o 
   1   2  29       22.64       -2.20     28.80 o 
   2   2  29       48.54        8.49     30.23 o 
   3   2  29       47.27       65.44     29.39 o 
   4   2  29       23.49       21.99     36.28 o 
   5   2  29        2.58      -33.65     33.65 o 
   6   2  29        0.07      -22.32     36.35 o 
   7   2  29        3.74      -11.15     44.15 o 
   1   3  29        5.54      -23.71     34.76 o 
   2   3  29        2.18       -8.24     32.17 o 
   3   3  29        1.14       30.98     31.43 o 
   4   3  29        2.05        9.56     31.74 o 
   5   3  29        0.08      -38.91     38.91 o 
   6   3  29        4.21       31.07     37.18 o 
   7   3  29        4.12      -51.12     71.12 o 
   0   4  29        5.64      -43.70     43.70 o 
   1   4  29      120.15       58.13     74.22 o 
   2   4  29        0.05      -27.48     34.69 o 
   3   4  29       77.86      207.53     55.42 o 
   4   4  29        0.91      -17.17     43.63 o 
   5   4  29       65.37       30.37     47.56 o 
   6   4  29       12.01      -43.72     74.48 o 
   1   5  29        5.47       -8.40     43.40 o 
   2   5  29        8.80       16.02     55.07 o 
   3   5  29        0.18       27.94     38.20 o 
   4   5  29        0.91        2.25     38.74 o 
   0   6  29       82.87      142.30     61.28 o 
   1   6  29       32.68       43.25     43.31 o 
   2   6  29       30.11       32.52     38.21 o 
   0   0  30        7.77      -26.06     48.09 o 
   1   0  30      150.66      142.29     39.29 o 
   2   0  30      183.99      156.32     60.08 o 
   3   0  30      134.05      180.97    142.80 o 
   4   0  30      196.31      292.65    185.03 o 
   5   0  30        3.74      -20.54     56.87 o 
   6   0  30        7.80      -57.22     57.22 o 
   1   1  30        1.22      -11.81     25.10 o 
   2   1  30        7.84       26.29     28.56 o 
   3   1  30        7.79      -16.40     38.04 o 
   4   1  30        2.22       33.35     40.61 o 
   5   1  30        0.72        4.47     41.46 o 
   6   1  30        0.71       12.92     44.91 o 
   0   2  30        5.75      -31.48     51.06 o 
   1   2  30       44.79       40.52     30.46 o 
   2   2  30      104.60       96.75     30.90 o 
   3   2  30       48.62       76.39     28.27 o 
   4   2  30       88.67      116.41     40.67 o 
   5   2  30        5.20       27.52     38.20 o 
   6   2  30        0.59       26.01     39.61 o 
   1   3  30        0.93       12.52     37.44 o 
   2   3  30        9.56       28.13     38.14 o 
   3   3  30        2.21       -7.24     33.23 o 
   4   3  30        0.36        7.63     35.72 o 
   5   3  30        0.01       80.87     53.39 o 
   0   4  30        0.19      -69.46     69.46 o 
   1   4  30       23.74      -26.23     82.93 o 
   2   4  30       40.28       54.59     40.81 o 
   3   4  30        8.17       -2.04     45.07 o 
   4   4  30       22.80       45.62     39.86 o 
   1   5  30        1.58      -36.98     36.98 o 
   2   5  30        0.14       14.02     38.61 o 
   3   5  30        1.41       -9.81     52.37 o 
   1   1  31        8.55       13.65     29.88 o 
   2   1  31        9.86      -27.76     33.27 o 
   3   1  31       29.11       15.61     56.62 o 
   4   1  31        2.98      -37.59     42.83 o 
   5   1  31        5.75       -3.15     42.71 o 
   0   2  31       36.11       39.94     45.50 o 
   1   2  31        4.61       15.60     31.07 o 
   2   2  31       14.40       17.17     39.37 o 
   3   2  31        4.64       62.54     33.65 o 
   4   2  31        0.56      -15.22     37.08 o 
   5   2  31        3.72       -6.52     38.39 o 
   1   3  31        0.49      -16.81     37.75 o 
   2   3  31        5.95      -51.97     51.97 o 
   3   3  31        1.24      -21.81     38.50 o 
   4   3  31        2.21      -54.74     54.74 o 
   0   4  31       55.50      166.98     80.01 o 
   1   4  31        0.80      -36.35     36.35 o 
   2   4  31       35.33       95.96     42.61 o 
   0   0  32       14.59      -71.12     71.12 o 
   1   0  32       20.31       34.69    108.91 o 
   2   0  32        5.11       64.45     59.93 o 
   3   0  32       56.30       29.90     59.71 o 
   4   0  32        0.70       25.16    108.35 o 
   1   1  32        0.02       -2.87     33.66 o 
   2   1  32        4.94       41.57     41.42 o 
   3   1  32        3.58       67.50     43.99 o 
   0   2  32       82.70       70.40     49.40 o 
   1   2  32        5.25      -31.14     31.14 o 
   2   2  32       30.92       48.62     40.80 o 
   3   2  32        1.31      -38.57     38.57 o 
   1   3  32        0.22      -14.73     40.26 o 
                                                 
